# Supplementary material for: Knowledge and Perception of Pharmacy Interns in Ghana on Antimicrobial Use, Resistance, and Stewardship: A Cross‐Sectional Study
Source: Health Sci Rep. 2026 May 13;9(5):e72508. doi: 10.1002/hsr2.72508 (PMC13169130; doi:10.1002/hsr2.72508)
Supplement: Supplementary file 2 — Supporting File 2 [file HSR2-9-e72508-s001.xlsx]

## Sheet: AllQuestions (code)
Q 1	Q 2 (reversed)	Q3	Q4 (reversed)	Q5	Q6(reversed)	Q7	Q8	Q9	Q10	Q11	AnUse(Score)	AnUse(Cat)	Q1	Q2 (reversed)	Q3	Q4(reversed)	Q5	Q6	Q7	Q8(reversed)	Q9	AR(Score)	AR(cat)	Q1(reversed)	Q2(reversed)	Q3	Q4	Q5 reversed	Q6 reversed	Q7	Q8(reversed)	Q9(reversed)	Q10	Q11	Q12(reversed)	Q13	Q14	Q15(reversed(	Q16	Q17(reversed)	Q18	Q19	AMS score	AMS Cat	Q1	Q2	Q3	Q4	Q5
1	1	5	2	4	5	5	4	5	5	4	41	P	5	1	5	5	3	3	5	1	5	33	P	1	5	5	5	5	3	3	2	3	4	4	3	5	5	2	5	5	5	5	75	G	5	5	5	5	5
1	5	4	2	4	5	4	5	5	5	5	45	G	5	4	5	5	5	4	5	1	5	39	G	2	2	4	4	4	4	2	3	3	4	3	3	3	3	3	4	4	5	5	65	P	5	5	4	5	4
5	4	5	5	5	5	5	5	5	5	5	54	G	5	1	5	1	5	5	5	1	5	33	P	5	5	5	5	5	1	5	3	5	2	5	3	5	5	4	5	5	5	5	83	G	5	5	5	5	5
3	5	5	2	4	5	4	5	5	5	5	48	G	5	2	5	5	4	4	4	2	5	36	G	1	2	4	4	4	4	4	3	3	4	5	1	5	5	1	5	4	5	5	69	P	5	5	5	5	5
1	5	4	2	4	5	4	5	5	5	4	44	G	5	5	4	5	3	4	5	2	5	38	G	1	2	4	4	4	4	4	3	3	4	5	1	5	5	1	5	1	5	5	66	P	5	5	4	3	5
4	2	3	3	4	5	2	5	5	3	5	41	P	5	3	4	2	3	4	2	2	5	30	P	1	1	5	5	5	3	2	4	4	5	5	1	5	5	5	5	3	5	5	74	G	5	5	4	5	4
4	5	4	2	4	5	5	5	5	5	4	48	G	5	1	5	5	4	4	4	3	5	36	G	3	3	5	5	5	4	4	2	4	5	5	1	5	5	1	4	5	5	5	76	G	4	5	4	5	4
3	5	3	5	5	5	5	5	5	5	5	51	G	5	5	5	5	4	1	4	1	5	35	P	5	4	4	4	5	4	2	4	4	5	3	3	5	3	4	5	5	5	5	79	G	5	5	4	4	4
4	4	5	2	5	5	5	5	4	5	5	49	G	5	1	5	5	5	5	5	1	5	37	G	4	2	4	4	5	4	4	4	2	5	5	1	5	5	1	5	5	5	5	75	G	4	4	4	4	4
1	3	5	1	5	5	5	5	5	5	5	45	G	5	1	5	1	5	5	5	5	5	37	G	1	1	5	5	1	1	5	1	1	5	5	1	5	5	1	5	1	5	5	59	P	5	5	5	5	5
5	1	5	1	5	1	5	5	5	5	5	43	P	5	1	5	1	5	5	5	5	5	37	G	1	1	5	5	1	1	5	1	1	5	5	1	5	5	1	5	1	5	5	59	P	5	5	5	5	5
3	4	5	2	4	5	3	5	4	4	4	43	P	4	3	3	5	4	4	4	4	5	36	G	3	3	4	4	5	4	4	3	3	5	4	2	4	4	2	4	5	4	4	71	P	4	4	4	4	3
5	1	5	3	4	5	3	5	5	5	5	46	G	5	1	5	5	5	2	5	1	5	34	P	5	5	5	5	1	5	5	5	5	5	5	1	5	5	1	5	5	5	5	83	G	5	5	5	5	5
1	5	5	3	4	5	5	5	4	5	5	47	G	5	5	5	5	5	5	4	3	5	42	G	1	5	1	1	5	5	5	1	5	5	5	1	5	1	1	5	1	5	5	63	P	5	5	5	5	5
4	1	3	1	4	1	5	5	5	5	5	39	P	5	3	5	4	3	1	5	5	5	36	G	5	2	4	5	5	5	5	5	5	4	5	3	5	5	1	5	1	5	5	80	G	4	4	4	4	4
5	1	5	1	5	4	5	5	5	5	5	46	G	5	4	5	4	5	5	5	2	5	40	G	4	1	5	5	4	2	5	4	4	5	5	4	5	5	1	5	4	5	5	78	G	5	5	5	5	5
4	2	4	4	4	4	4	4	4	4	4	42	P	4	2	4	4	4	4	4	2	4	32	P	2	2	4	4	2	4	4	4	4	2	2	2	4	4	2	4	2	4	4	60	P	4	4	4	4	4
4	1	5	1	5	5	5	5	5	5	5	46	G	5	5	5	5	5	1	5	1	5	37	G	1	4	5	5	5	1	5	4	4	5	5	1	5	5	1	5	5	5	5	76	G	5	5	5	5	5
5	1	5	1	5	4	5	5	5	5	5	46	G	5	1	5	3	3	5	5	5	4	36	G	3	3	3	3	3	1	5	1	1	5	5	1	5	5	1	5	1	5	5	61	P	5	5	5	5	5
4	2	4	1	5	2	4	4	4	5	5	40	P	5	2	4	2	4	4	5	5	5	36	G	2	2	5	5	1	1	5	1	2	4	4	2	4	5	1	5	1	5	4	59	P	5	5	5	4	4
5	1	5	2	4	1	4	5	5	5	5	42	P	5	1	5	1	5	4	4	4	4	33	P	1	1	5	5	1	1	5	1	1	5	5	1	5	5	1	5	1	5	5	59	P	4	4	4	4	4
5	1	5	1	5	1	5	5	5	5	5	43	P	5	2	5	2	4	4	5	5	5	37	G	1	1	5	5	1	5	5	1	5	3	5	1	5	5	1	5	1	5	5	65	P	5	5	5	5	5
1	1	5	3	5	5	5	5	5	5	5	45	G	5	1	5	4	1	3	5	1	5	30	P	5	2	5	5	5	5	5	5	5	5	5	5	5	5	5	5	5	5	5	92	G	5	5	5	5	5
5	1	5	5	5	4	5	5	5	5	5	50	G	5	1	5	5	5	4	5	1	5	36	G	1	1	5	5	1	1	5	3	5	5	5	1	5	5	1	5	5	5	5	69	P	5	5	5	4	5
1	4	5	3	4	5	5	5	5	5	5	47	G	5	2	5	5	1	3	5	3	5	34	P	2	2	3	4	5	2	4	3	2	3	5	1	5	5	2	5	5	5	5	68	P	5	5	3	4	5
2	4	5	3	4	4	2	5	5	5	5	44	G	5	4	5	5	5	5	5	2	5	41	G	2	3	4	4	4	4	4	2	4	5	5	3	5	5	1	4	1	2	4	66	P	5	5	5	5	5
4	5	5	3	5	5	4	5	5	5	5	51	G	5	5	4	5	3	3	5	1	5	36	G	3	3	4	5	5	4	2	4	4	2	5	5	5	5	5	5	2	5	5	78	G	5	5	5	5	5
5	5	4	2	5	5	5	5	5	5	5	51	G	5	2	5	5	5	3	5	1	5	36	G	1	2	4	4	2	5	5	5	5	4	5	1	5	5	5	5	3	5	5	76	G	5	5	5	5	5
3	4	4	3	3	5	4	5	5	5	4	45	G	5	3	5	5	4	3	4	1	4	34	P	3	3	3	3	3	3	4	3	3	5	5	2	5	5	2	4	3	4	4	67	P	4	4	4	3	3
1	1	5	2	5	5	5	5	5	5	5	44	G	5	1	5	5	5	5	5	5	5	41	G	5	1	5	5	5	5	1	2	1	2	5	1	5	5	5	5	5	5	5	73	G	5	5	5	4	5
3	4	5	4	4	5	4	5	5	5	5	49	G	5	1	4	5	5	5	5	3	5	38	G	3	1	5	4	5	4	5	3	4	5	5	2	5	5	1	5	4	5	5	76	G	4	4	4	4	3
1	1	5	3	4	5	1	5	5	5	5	40	P	5	1	5	5	5	5	5	1	5	37	G	1	1	5	5	5	1	5	5	3	5	5	1	5	5	1	5	3	5	4	70	P	5	5	5	5	5
1	4	5	2	5	5	5	5	5	5	5	47	G	5	4	5	4	5	4	5	2	5	39	G	1	1	5	5	2	5	3	1	3	5	5	1	5	5	1	5	3	5	5	66	P	5	5	4	4	5
1	5	4	2	5	5	5	5	5	5	5	47	G	5	5	5	5	5	5	5	1	5	41	G	5	1	5	5	5	2	2	4	4	5	5	1	5	5	2	5	2	5	5	73	G	4	4	4	4	4
2	4	5	4	5	4	5	5	5	5	2	46	G	5	1	5	4	5	5	5	1	5	36	G	1	2	5	4	2	5	5	1	1	1	5	1	5	5	1	5	3	5	5	62	P	5	5	5	5	5
4	2	5	3	3	5	4	5	5	5	5	46	G	5	1	5	5	5	3	5	1	5	35	P	1	1	5	5	3	5	5	3	5	5	5	1	5	5	1	5	5	5	5	75	G	5	5	3	4	5
1	1	5	2	4	4	4	5	5	5	5	41	P	5	3	5	5	3	3	5	5	5	39	G	2	1	5	5	5	2	4	2	2	4	5	1	5	5	3	5	5	5	5	71	P	5	5	5	5	5
2	4	2	3	1	5	5	5	5	5	5	42	P	5	3	5	5	5	5	5	5	5	43	G	5	4	4	4	5	5	5	5	5	5	5	1	5	5	1	5	5	5	5	84	G	5	5	4	4	5
4	2	5	3	4	2	3	4	3	1	4	35	P	3	5	4	3	4	4	4	5	4	36	G	2	2	4	4	1	2	4	1	2	4	4	3	4	5	2	5	3	4	4	60	P	3	4	3	5	4
3	5	5	2	4	5	5	5	5	5	5	49	G	5	1	5	5	5	5	5	1	5	37	G	4	1	5	5	4	5	4	3	2	4	4	4	5	4	4	5	5	4	5	77	G	5	5	5	5	5
1	5	5	4	4	5	1	5	5	5	5	45	G	5	5	5	5	5	1	5	1	5	37	G	5	1	3	1	5	5	1	5	5	5	5	5	5	5	5	1	5	5	1	73	G	5	5	5	5	5
1	1	5	3	5	5	5	5	5	5	5	45	G	5	5	5	5	5	3	5	1	5	39	G	5	2	5	5	5	5	5	5	5	5	4	5	5	5	5	5	5	5	5	91	G	5	5	3	3	5
2	1	5	2	4	1	5	5	5	5	5	40	P	5	1	5	5	5	2	5	5	5	38	G	1	1	5	5	5	5	5	4	5	5	5	3	5	5	2	5	5	5	5	81	G	5	4	4	4	4
1	1	5	5	4	5	1	5	5	5	5	42	P	5	3	4	5	5	3	5	1	5	36	G	5	5	3	1	5	3	2	5	5	3	5	5	5	5	1	5	1	1	5	70	P	5	5	5	5	5
4	1	5	4	5	5	5	5	5	5	5	49	G	5	1	5	5	5	5	5	5	5	41	G	5	2	2	2	5	5	1	5	5	4	4	2	3	4	3	5	5	5	5	72	G	4	4	4	4	4
4	5	5	2	5	5	5	5	4	5	5	50	G	4	1	5	1	5	5	4	5	5	35	P	2	2	4	4	2	2	5	2	3	5	5	1	5	5	1	3	3	5	5	64	P	5	5	5	5	5
5	1	4	3	4	5	3	5	5	5	5	45	G	5	5	1	5	5	5	5	1	5	37	G	5	5	5	5	5	5	5	5	3	5	5	5	5	5	1	5	5	5	5	89	G	5	5	5	5	5
5	2	5	2	4	1	4	5	4	5	4	41	P	5	2	5	2	5	5	5	4	5	38	G	1	1	4	5	2	2	5	2	2	5	5	1	5	5	1	5	2	5	4	62	P	5	4	4	5	3
5	5	5	5	5	5	4	5	5	5	5	54	G	5	3	4	5	5	4	5	5	5	41	G	2	2	4	4	2	2	2	4	1	4	4	2	4	4	2	5	4	5	5	62	P	4	4	4	4	4
4	2	5	3	4	4	5	5	5	5	5	47	G	5	2	5	4	5	3	4	4	5	37	G	2	2	4	4	4	4	4	3	3	4	5	3	5	5	5	5	5	5	5	77	G	5	4	4	4	4
3	2	5	4	3	4	5	5	4	5	5	45	G	5	4	5	4	5	4	5	2	5	39	G	3	2	3	4	5	1	3	4	4	5	5	2	5	5	1	4	1	4	3	64	P	4	4	3	5	5
3	4	5	3	4	5	4	5	4	4	5	46	G	5	1	4	2	4	4	3	4	5	32	P	3	3	4	4	2	3	4	5	5	4	1	2	3	1	3	1	2	4	4	58	P	5	5	5	5	4
4	4	4	3	4	5	2	4	5	5	5	45	G	5	4	4	3	5	5	5	2	5	38	G	5	5	1	1	5	2	1	5	4	2	5	1	5	5	1	5	5	5	5	68	P	5	5	5	5	4
5	5	5	1	1	5	5	5	5	5	5	47	G	5	5	5	5	5	5	5	5	5	45	G	5	5	5	5	5	1	5	1	1	5	5	1	5	5	1	5	1	5	5	71	P	5	5	5	5	5
2	4	2	5	5	5	5	5	5	5	5	48	G	5	1	5	5	5	5	4	2	5	37	G	4	3	5	5	5	4	5	4	5	5	5	3	5	5	3	5	5	5	5	86	G	5	5	5	5	5
5	1	5	1	5	1	5	5	5	5	5	43	P	5	1	5	5	3	3	5	5	5	37	G	1	1	5	5	1	1	5	5	1	5	3	3	5	5	3	5	1	5	5	65	P	5	5	5	5	5
5	1	5	1	5	1	5	5	5	5	5	43	P	5	1	5	1	5	5	5	5	5	37	G	1	1	5	5	1	1	5	1	1	5	5	1	5	5	1	5	1	5	5	59	P	5	5	5	5	5
5	4	4	3	4	4	4	5	5	5	5	48	G	5	1	5	4	5	5	5	3	5	38	G	1	1	5	5	1	1	5	1	1	5	5	1	5	5	1	5	1	5	5	59	P	5	5	5	5	5
4	4	4	2	2	4	3	4	4	4	4	39	P	4	2	2	4	3	4	4	2	4	29	P	2	2	4	4	3	2	4	2	2	4	4	2	4	4	2	4	4	4	4	61	P	4	4	3	4	4
4	1	5	1	1	1	5	5	5	5	5	38	P	5	1	5	5	3	3	5	5	5	37	G	3	1	5	5	1	1	5	3	3	5	3	3	5	5	3	5	5	5	5	71	P	4	5	4	4	5
4	5	1	1	1	5	3	5	5	5	5	40	P	5	1	5	5	5	5	5	1	4	36	G	3	4	5	5	1	2	5	3	5	5	5	1	4	4	2	3	1	5	5	68	P	5	4	4	4	5
5	1	5	3	5	4	5	5	5	5	5	48	G	4	2	5	4	5	3	5	5	5	38	G	1	1	5	5	1	1	5	1	1	5	5	1	5	5	1	5	1	5	5	59	P	5	5	5	5	5
3	2	4	2	2	4	5	5	5	5	5	42	P	5	1	5	1	5	3	5	5	5	35	P	3	3	3	3	3	2	1	5	5	5	5	2	4	4	3	4	3	4	4	66	P	5	5	5	4	4
3	4	5	4	5	4	5	5	5	5	5	50	G	5	4	5	4	5	5	5	1	5	39	G	1	1	5	5	5	5	4	5	1	3	3	3	3	3	1	5	1	5	5	64	P	5	4	5	5	5
2	1	5	4	1	5	5	5	5	5	5	43	P	5	3	3	5	4	5	5	1	5	36	G	4	4	4	4	4	4	2	3	3	4	5	3	5	5	1	5	5	5	5	75	G	5	4	5	5	5
2	4	5	3	2	5	5	5	5	5	5	46	G	5	1	5	5	5	3	5	2	5	36	G	2	2	4	4	5	1	1	5	5	5	5	1	5	5	1	5	1	1	5	63	P	4	4	3	4	4
4	2	5	2	5	2	4	5	4	4	5	42	P	4	2	5	2	5	3	3	4	4	32	P	2	2	4	4	2	2	5	2	1	4	4	1	4	3	2	4	1	4	5	56	P	5	4	5	4	5
1	5	5	1	5	5	5	5	5	5	5	47	G	5	5	5	5	5	4	5	5	5	44	G	5	1	5	5	5	5	5	5	5	5	5	5	5	5	5	5	5	5	5	91	G	5	5	5	5	4
5	5	1	2	5	5	5	1	5	5	5	44	G	5	5	5	5	5	3	5	1	5	39	G	2	2	4	4	2	5	4	3	3	5	5	1	5	5	1	5	5	5	5	71	P	5	5	5	5	5
1	5	1	5	5	5	5	5	5	5	5	47	G	5	5	5	1	5	1	5	5	5	37	G	5	5	5	5	5	5	5	5	5	5	5	1	5	5	1	5	5	5	5	87	G	5	5	5	5	5
4	4	5	3	4	3	2	5	5	5	5	45	G	5	1	5	1	5	5	5	5	5	37	G	3	1	5	5	5	1	3	5	2	5	5	1	5	5	1	1	1	5	5	64	P	3	3	3	3	5
4	5	5	1	3	5	5	5	5	5	5	48	G	4	2	3	5	3	1	5	1	5	29	P	2	2	4	4	5	4	5	2	3	5	4	2	4	4	4	4	4	5	4	71	P	5	4	4	5	5
2	1	5	5	5	1	5	5	5	5	5	44	G	5	4	5	4	5	5	5	5	5	43	G	3	3	4	3	4	1	5	1	1	5	5	1	5	5	1	5	5	5	5	67	P	5	5	5	5	5
1	5	4	5	5	4	1	5	5	5	5	45	G	5	1	5	5	5	5	5	5	5	41	G	1	1	5	5	5	5	5	1	5	5	5	1	5	5	1	5	5	5	5	75	G	5	5	4	4	4
5	2	4	2	4	5	5	5	5	5	5	47	G	5	1	3	1	5	4	5	1	5	30	P	1	1	5	5	5	5	5	1	1	5	5	1	5	5	1	5	1	5	5	67	P	5	5	5	5	5
4	3	4	3	2	4	2	4	4	4	4	38	P	4	4	2	4	4	2	3	1	4	28	P	4	4	2	2	4	3	3	3	3	3	4	2	4	4	2	4	5	4	4	64	P	4	4	4	4	4
5	4	5	3	4	4	4	5	5	5	3	47	G	5	3	5	4	4	3	5	4	3	36	G	2	3	4	5	4	4	4	5	3	5	5	3	5	5	3	5	5	5	4	79	G	4	4	4	4	4
5	4	5	4	5	4	3	5	5	5	5	50	G	5	4	5	4	5	1	5	1	5	35	P	5	5	5	5	5	5	5	3	3	5	5	5	5	5	1	5	5	5	5	87	G	5	5	5	5	5
2	4	5	4	5	4	5	5	5	5	5	49	G	5	4	5	4	5	5	5	2	5	40	G	4	1	5	5	4	4	5	3	4	5	5	3	5	5	3	5	4	5	5	80	G	4	4	4	4	5
4	4	5	1	5	5	5	5	5	5	5	49	G	5	3	5	5	5	5	5	1	5	39	G	4	1	5	5	5	4	5	4	4	5	5	1	5	5	1	5	4	5	5	78	G	5	5	5	5	5
4	2	5	3	5	5	4	5	4	5	5	47	G	5	1	3	2	5	3	5	1	5	30	P	1	1	5	5	1	3	4	2	3	4	5	3	5	5	1	5	3	5	5	66	P	4	5	5	4	4
5	1	5	2	3	3	3	4	1	3	1	31	P	3	3	1	5	1	4	3	3	4	27	P	1	2	1	4	5	2	3	5	2	3	4	5	4	3	3	1	5	4	3	60	P	4	3	3	4	3
1	5	5	3	4	5	4	5	5	5	5	47	G	5	4	5	5	5	4	5	3	5	41	G	5	4	5	5	5	1	2	4	4	5	5	3	5	5	3	5	5	5	5	81	G	5	4	4	4	5
5	4	5	1	5	1	5	5	5	5	5	46	G	5	2	5	1	4	5	4	5	4	35	P	1	2	4	4	2	2	5	2	1	5	5	3	5	3	2	5	1	5	4	61	P	5	4	4	5	5
5	4	5	3	1	5	4	5	5	5	5	47	G	5	2	3	5	5	4	5	1	5	35	P	3	3	4	4	5	3	5	3	3	4	5	5	5	5	1	5	5	5	5	78	G	5	5	5	5	3
5	5	5	1	3	1	5	5	5	4	4	43	P	5	1	5	4	4	2	4	4	4	33	P	2	3	4	4	2	2	4	3	2	4	4	2	4	4	2	4	2	4	4	60	P	4	4	4	4	4
2	1	5	2	4	5	4	5	4	5	5	42	P	5	4	5	5	5	4	4	4	4	40	G	5	5	4	4	5	1	3	5	5	5	5	1	5	5	1	5	1	5	5	75	G	5	5	5	5	4
1	2	5	1	5	4	5	5	5	5	5	43	P	5	1	5	5	5	3	5	2	5	36	G	1	1	5	5	5	5	5	1	5	5	5	1	5	5	1	5	5	5	5	75	G	5	5	5	5	5
1	4	1	2	4	5	5	5	5	5	5	42	P	5	1	5	5	5	5	5	1	5	37	G	4	3	4	4	5	5	1	5	5	5	5	3	5	4	3	5	5	5	5	81	G	5	5	5	5	5
2	1	5	1	5	5	4	4	4	5	5	41	P	5	1	5	4	4	5	5	1	5	35	P	5	1	5	5	5	1	5	5	1	5	5	3	5	5	1	5	5	5	5	77	G	5	5	5	5	5
4	3	4	2	3	5	4	5	4	5	4	43	P	5	1	5	4	5	1	5	1	5	32	P	1	3	5	3	5	2	3	3	5	1	5	2	5	5	1	4	1	5	5	64	P	5	5	4	4	4
2	5	2	3	4	5	4	5	3	3	2	38	P	5	4	3	5	5	4	4	3	4	37	G	4	3	4	4	5	4	5	4	4	5	4	3	5	4	3	4	4	3	4	76	G	4	4	5	5	4
4	1	4	1	5	2	5	4	5	4	3	38	P	4	1	4	3	1	5	4	5	4	31	P	1	2	4	3	2	2	5	2	1	4	4	1	4	5	2	4	1	4	3	54	P	5	4	3	4	4
3	5	5	4	5	5	5	5	5	5	5	52	G	5	5	5	5	5	3	5	1	5	39	G	5	5	4	4	5	5	5	5	5	5	5	3	5	5	2	5	5	5	5	88	G	5	5	5	5	4
2	3	4	1	3	2	3	4	4	3	3	32	P	2	2	5	1	2	5	4	5	4	30	P	1	2	4	1	4	2	3	2	3	4	4	3	3	4	3	1	5	4	4	57	P	4	3	1	4	4
2	5	5	2	3	5	5	5	5	5	5	47	G	5	1	4	2	1	4	5	5	5	32	P	1	1	5	5	1	1	5	1	5	5	5	1	5	5	1	5	5	5	5	67	P	5	5	5	5	5
1	5	5	2	5	5	5	5	5	5	5	48	G	5	3	5	5	5	3	5	3	5	39	G	3	2	4	5	5	3	5	3	1	5	4	3	5	5	3	5	3	5	5	74	G	5	5	5	5	5
5	4	4	2	4	3	4	4	4	5	5	44	G	5	1	4	2	4	4	4	4	4	32	P	1	1	5	5	1	2	5	1	1	5	5	1	5	5	1	4	2	4	4	58	P	5	5	5	5	5
3	4	5	2	3	4	5	5	5	5	4	45	G	5	1	5	5	5	4	4	2	5	36	G	3	3	3	4	5	4	2	4	4	2	5	3	5	5	4	4	4	4	4	72	G	5	5	4	5	5
5	1	3	4	5	4	5	5	5	5	4	46	G	4	1	5	3	5	5	5	2	5	35	P	3	1	5	5	1	1	5	1	1	5	5	2	5	5	3	5	1	5	5	64	P	5	5	5	5	5
4	1	5	1	5	5	5	5	5	5	5	46	G	5	1	4	5	5	3	5	1	5	34	P	1	2	5	5	3	3	5	1	2	5	5	1	5	3	3	5	3	5	5	67	P	5	5	4	4	5
4	5	5	1	4	5	4	5	5	5	5	48	G	5	2	4	5	5	4	4	2	5	36	G	2	4	4	4	5	2	4	2	4	4	4	5	5	5	5	5	5	5	5	79	G	5	5	5	5	5
1	5	4	5	1	5	1	5	5	5	5	42	P	5	5	5	1	5	1	3	3	5	33	P	3	5	3	4	3	5	4	2	5	5	3	2	5	4	5	1	5	5	5	74	G	4	4	4	4	4
1	5	4	5	1	5	5	5	5	5	5	46	G	5	5	5	5	5	5	5	1	5	41	G	5	1	5	5	5	1	1	2	1	5	5	1	5	5	1	5	1	5	5	64	P	5	5	5	5	5
5	4	5	4	5	4	5	5	5	5	5	52	G	5	4	5	4	5	5	5	1	5	39	G	5	4	4	4	5	5	5	3	5	5	5	3	5	5	1	5	5	5	5	84	G	4	4	4	4	5
3	1	5	3	3	5	5	5	5	5	5	45	G	5	1	5	1	5	5	5	1	5	33	P	1	1	5	5	5	5	5	5	1	5	5	1	5	5	1	5	5	5	5	75	G	5	5	4	4	5
5	1	5	1	5	1	4	5	5	5	5	42	P	5	1	5	1	5	5	5	5	5	37	G	5	1	5	5	5	5	5	5	5	5	5	1	5	5	1	5	5	5	5	83	G	5	5	5	5	5
5	1	5	4	4	5	5	5	5	5	5	49	G	5	1	5	5	5	5	5	1	5	37	G	5	5	5	5	5	5	1	5	5	5	5	3	5	3	1	5	5	5	5	83	G	5	5	4	5	5
1	2	5	4	4	5	5	5	5	5	5	46	G	5	1	5	5	5	5	5	3	5	39	G	3	3	5	5	5	1	5	5	5	5	5	1	5	5	1	5	5	5	5	79	G	5	5	5	5	5
2	4	5	1	5	4	2	5	5	5	5	43	P	5	1	5	4	5	5	5	5	5	40	G	1	4	2	5	1	4	2	1	4	2	5	1	5	5	1	5	4	5	5	62	P	5	5	5	5	5
1	5	5	5	3	5	3	5	5	5	5	47	G	5	3	3	3	3	1	5	1	5	29	P	5	5	5	3	5	3	3	5	5	5	4	3	5	5	4	1	5	5	5	81	G	5	5	4	4	5
4	1	5	1	4	1	5	5	5	5	5	41	P	5	1	5	1	5	2	5	2	5	31	P	1	1	5	5	1	1	5	1	1	5	5	1	5	5	1	5	1	5	5	59	P	5	5	5	5	5
4	1	5	1	5	5	1	5	5	5	5	42	P	5	1	5	5	5	1	1	1	5	29	P	1	1	5	5	1	2	4	2	2	4	4	2	4	4	2	4	2	4	4	57	P	4	4	4	4	4
5	1	4	2	2	2	5	5	5	5	5	41	P	5	1	5	5	4	3	4	4	4	35	P	2	2	4	4	2	2	4	2	2	4	4	2	4	4	2	4	2	4	4	58	P	5	5	5	5	5
2	2	3	3	3	5	4	1	3	1	3	30	P	1	3	3	5	3	3	3	3	3	27	P	4	3	3	3	3	2	4	2	2	4	4	2	4	4	4	4	2	4	4	62	P	4	4	5	5	4
4	3	5	2	4	4	5	5	5	5	5	47	G	5	1	5	1	5	4	5	3	5	34	P	1	4	4	4	5	5	4	5	3	4	4	3	5	4	5	5	4	5	5	79	G	5	5	5	5	5
4	4	5	2	5	4	5	5	5	5	5	49	G	5	1	5	4	5	5	5	1	5	36	G	5	5	5	5	5	5	5	5	5	5	5	1	5	5	1	5	5	5	5	87	G	4	4	4	4	4
1	5	5	2	5	5	4	5	5	5	5	47	G	5	5	3	5	5	5	5	2	5	40	G	2	1	4	4	2	2	2	4	5	5	5	4	5	5	1	5	5	5	5	71	P	4	4	5	5	5
4	1	5	5	5	4	4	5	4	5	5	47	G	5	1	4	1	5	4	5	5	5	35	P	1	3	5	5	4	3	4	3	2	4	5	3	5	5	3	5	2	4	4	70	P	5	5	5	5	5
3	1	5	5	4	5	3	5	5	5	5	46	G	5	3	3	5	4	5	5	5	5	40	G	3	1	5	5	5	1	4	3	3	5	5	1	5	5	2	4	5	5	5	72	G	5	5	5	5	5
3	1	5	5	4	5	5	5	5	5	5	48	G	5	5	5	5	5	1	5	3	5	39	G	3	3	5	5	5	3	5	1	4	5	5	3	5	5	3	5	5	5	5	80	G	5	5	5	5	5
5	4	5	2	5	5	5	5	5	5	5	51	G	5	2	5	5	4	1	5	3	5	35	P	5	2	5	5	4	2	2	3	3	4	4	2	4	4	4	5	5	2	5	70	P	4	4	4	4	5
2	5	5	2	4	5	5	5	4	5	3	45	G	5	2	5	5	3	2	5	2	5	34	P	2	3	4	4	5	5	4	4	4	4	3	3	3	3	3	4	4	4	4	70	P	4	4	4	4	3
5	4	4	3	5	5	4	5	5	5	5	50	G	5	2	5	5	5	4	5	1	5	37	G	5	1	5	5	5	4	2	4	2	4	5	1	5	5	1	5	4	5	5	73	G	5	5	5	5	5
3	4	5	5	5	5	5	5	5	5	5	52	G	5	4	5	5	3	2	5	1	5	35	P	5	4	5	4	4	4	4	3	4	5	5	3	5	5	3	5	4	5	5	82	G	4	4	3	4	5
5	4	5	1	4	2	5	4	5	4	5	44	G	4	1	5	5	1	5	5	5	5	36	G	2	2	4	4	3	2	4	2	2	4	5	1	5	5	1	5	1	5	5	62	P	5	5	4	4	4
4	3	1	1	4	2	3	5	4	3	5	35	P	3	1	3	5	5	5	4	4	4	34	P	1	1	5	5	2	2	5	1	1	5	5	3	5	4	1	3	2	5	4	60	P	4	5	4	3	3
2	5	4	2	5	5	4	4	4	4	5	44	G	4	2	4	4	4	1	5	1	5	30	P	3	3	3	3	3	5	3	2	2	4	1	3	4	4	2	3	3	3	3	57	P	4	4	4	4	4
4	1	4	2	4	5	4	5	5	5	5	44	G	5	2	3	5	4	4	5	2	5	35	P	4	2	4	4	4	2	5	3	2	5	5	1	5	5	4	5	4	5	5	74	G	5	5	5	5	5
4	4	3	3	4	5	4	5	5	5	5	47	G	5	1	5	5	4	2	4	1	5	32	P	3	2	4	4	4	3	3	3	3	5	5	3	5	5	1	5	4	5	5	72	G	5	5	5	4	4
1	5	5	4	5	5	4	5	5	5	5	49	G	5	5	5	5	5	5	5	1	5	41	G	5	2	5	5	5	1	1	5	5	5	5	3	5	5	5	5	5	5	5	82	G	5	5	5	5	3
1	5	5	3	3	5	5	5	4	5	5	46	G	5	3	5	5	5	5	4	5	5	42	G	3	4	2	2	5	5	3	3	5	4	4	2	5	5	2	4	5	5	5	73	G	5	5	5	5	5
4	1	5	3	4	4	4	5	4	5	5	44	G	5	5	5	5	5	4	5	5	5	44	G	5	1	4	4	5	3	1	5	5	4	5	3	5	5	2	5	5	5	5	77	G	5	5	5	5	5
1	5	5	5	4	5	4	4	5	5	5	48	G	5	1	5	4	4	4	5	1	4	33	P	2	2	3	4	5	3	3	5	5	4	3	3	4	3	5	4	5	4	4	71	P	5	4	4	4	5
1	1	1	5	5	5	5	5	5	5	5	43	P	5	5	5	5	5	5	5	1	5	41	G	5	1	5	5	1	1	5	5	5	5	5	1	5	5	1	5	1	5	5	71	P	5	5	5	5	5
3	4	5	2	5	5	4	5	5	5	5	48	G	4	2	5	5	4	1	5	1	5	32	P	5	2	4	3	5	4	2	4	2	4	4	3	5	4	5	1	5	5	4	71	P	5	5	5	5	4
1	5	5	2	5	5	3	5	5	5	5	46	G	5	2	1	1	5	2	5	5	5	31	P	3	2	5	5	4	5	5	5	4	4	5	4	5	5	1	5	4	5	5	81	G	5	5	5	5	5
5	2	5	1	5	4	5	5	5	5	5	47	G	5	4	5	4	5	5	5	2	5	40	G	4	4	5	5	4	4	2	4	4	5	5	1	5	5	1	5	4	5	5	77	G	5	5	5	5	5
4	5	4	1	3	5	5	5	4	4	5	45	G	5	5	5	5	5	5	4	1	5	40	G	3	2	4	4	5	2	3	3	3	4	4	3	4	4	2	5	5	4	4	68	P	5	5	4	4	5
1	5	5	3	3	5	4	5	4	4	4	43	P	5	3	5	5	2	2	4	2	5	33	P	3	3	3	3	3	2	4	3	4	5	4	4	4	4	4	3	3	4	4	67	P	4	5	3	4	3
4	2	5	2	4	5	4	5	5	5	5	46	G	5	4	5	5	5	5	4	1	5	39	G	4	4	5	5	4	4	4	4	4	5	5	3	5	5	2	5	5	5	5	83	G	5	5	5	5	5
5	1	5	2	5	2	4	3	5	5	5	42	P	5	1	5	1	5	3	5	5	5	35	P	2	2	4	4	2	3	4	2	2	3	3	3	3	4	2	5	1	5	5	59	P	5	5	5	4	5
5	4	5	1	5	1	5	5	5	5	4	45	G	5	1	5	2	3	5	5	5	5	36	G	2	2	5	5	2	2	4	2	2	5	5	1	5	5	1	4	2	5	4	63	P	5	4	5	4	4
4	4	5	2	1	5	5	5	5	5	5	46	G	5	2	5	4	2	1	5	1	5	30	P	3	2	4	4	5	5	3	5	5	5	5	2	5	5	3	5	5	5	5	81	G	5	5	5	5	5
1	5	5	1	5	5	5	5	5	5	5	47	G	5	5	5	5	5	5	1	1	5	37	G	1	1	5	5	5	5	5	5	1	5	5	1	5	5	1	5	5	5	5	75	G	5	5	5	5	5
3	5	5	5	5	5	5	5	5	5	5	53	G	5	1	5	5	5	5	5	1	5	37	G	4	2	4	4	5	4	5	3	5	5	4	2	4	4	2	5	5	5	5	77	G	5	5	5	5	5
4	1	5	5	5	5	1	5	5	5	5	46	G	5	5	5	5	5	5	5	1	5	41	G	1	1	5	5	5	5	5	5	5	5	5	1	5	5	1	5	5	5	5	79	G	5	5	5	5	5
5	1	5	1	4	5	4	5	5	5	5	45	G	5	2	5	1	3	3	5	1	5	30	P	2	1	4	5	1	1	5	2	1	5	4	1	5	5	1	5	1	5	5	59	P	5	4	5	5	5
4	1	5	5	4	5	1	5	4	5	5	44	G	5	3	4	4	5	4	5	1	5	36	G	1	2	4	4	2	3	4	3	3	5	5	1	5	5	1	5	1	5	5	64	P	5	5	5	5	5
5	5	5	2	5	1	5	5	5	5	5	48	G	5	5	5	1	5	5	5	5	5	41	G	5	1	5	5	5	5	5	5	5	5	5	1	5	5	1	1	1	5	5	75	G	5	5	5	5	5
2	2	4	2	4	5	4	4	4	4	4	39	P	4	5	4	4	4	3	4	2	4	34	P	5	2	4	4	5	5	4	3	2	4	4	2	4	4	2	4	5	4	4	71	P	4	4	4	4	5
4	2	4	2	4	2	4	4	4	3	2	35	P	1	5	1	4	1	5	4	3	1	25	P	1	2	3	1	4	2	3	4	1	4	1	4	2	1	4	2	4	2	2	47	P	4	3	1	2	2
2	4	4	2	4	5	5	5	5	5	5	46	G	5	4	5	5	5	5	5	1	5	40	G	4	3	5	5	5	4	4	4	3	5	4	3	5	5	3	5	4	5	5	81	G	4	4	4	4	4
5	3	5	2	4	5	4	3	5	3	4	43	P	1	2	3	5	5	1	5	4	5	31	P	2	1	3	4	1	3	4	1	2	3	4	3	1	5	3	3	5	5	5	58	P	5	4	3	4	5
4	1	5	2	4	5	5	5	5	5	5	46	G	5	4	5	5	5	5	1	1	5	36	G	5	2	5	5	5	5	4	5	1	5	5	4	5	5	1	5	5	5	5	82	G	5	5	5	5	5
5	2	5	1	5	1	5	4	5	4	5	42	P	4	1	4	1	5	5	5	5	4	34	P	1	2	4	4	1	1	5	1	1	4	4	2	4	4	2	5	1	5	5	56	P	5	4	4	4	4
2	1	5	1	5	4	5	5	5	5	5	43	P	5	1	5	4	4	2	5	2	5	33	P	1	1	5	5	1	1	5	1	1	5	5	1	5	5	1	5	4	5	5	62	P	5	5	5	5	5
2	4	2	2	4	3	3	3	3	5	5	36	P	5	1	5	1	5	3	5	2	5	32	P	2	3	3	3	3	2	4	5	5	3	3	2	4	3	3	4	2	3	3	60	P	5	5	5	5	5
2	5	5	2	3	5	5	5	5	5	5	47	G	5	1	4	5	5	5	5	3	5	38	G	1	5	4	5	1	2	4	5	5	5	5	1	5	5	1	5	1	5	5	70	P	4	4	4	4	4
2	4	5	3	5	4	5	5	5	5	5	48	G	5	4	5	4	5	3	5	2	5	38	G	4	1	5	5	4	2	3	3	1	5	5	4	5	5	4	5	4	5	5	75	G	5	5	5	5	5
4	5	5	3	4	5	4	5	5	5	5	50	G	5	4	4	5	4	4	5	1	5	37	G	4	2	5	5	4	1	5	2	4	5	5	2	5	5	2	5	4	5	5	75	G	5	5	5	5	4
1	1	5	1	4	5	5	5	5	5	5	42	P	5	1	5	1	5	5	5	5	5	37	G	5	1	5	5	5	1	1	5	5	5	5	1	5	5	1	5	5	5	5	75	G	5	5	5	5	5
3	2	5	5	3	4	5	5	5	5	5	47	G	5	1	1	5	1	3	5	3	5	29	P	2	1	4	4	5	5	3	3	3	5	5	1	5	5	1	5	3	5	4	69	P	5	5	5	5	5
3	3	3	1	5	1	2	5	5	5	5	38	P	5	1	5	4	2	5	5	4	4	35	P	1	4	5	3	4	1	5	1	1	5	5	4	5	5	4	5	4	5	2	69	P	5	5	5	5	5
5	1	5	1	5	1	5	5	5	5	5	43	P	5	1	5	1	5	5	5	5	5	37	G	1	1	5	5	1	1	5	1	1	5	5	1	5	5	1	5	1	5	5	59	P	5	5	5	5	5
3	5	4	2	5	5	1	5	5	5	5	45	G	5	5	5	1	5	5	1	5	5	37	G	1	1	5	5	1	3	1	5	5	5	5	1	5	1	5	5	5	5	5	69	P	5	5	5	5	5
3	5	5	2	5	2	5	5	5	5	5	47	G	5	5	1	5	3	4	5	5	5	38	G	1	1	5	5	1	2	5	1	1	5	5	1	5	5	1	5	1	5	5	60	P	5	5	5	5	5
2	4	5	1	4	5	5	5	5	5	5	46	G	5	1	5	4	4	5	4	2	4	34	P	4	3	3	3	4	4	4	4	4	4	3	3	4	4	4	4	2	4	4	69	P	4	4	3	3	5
3	2	5	3	5	4	5	5	5	5	5	47	G	5	1	5	4	5	5	5	2	5	37	G	2	2	4	4	4	3	5	4	4	5	5	3	5	5	2	5	4	5	5	76	G	5	5	5	5	5
5	2	4	2	4	3	4	5	4	5	4	42	P	5	1	4	5	5	5	5	5	5	40	G	1	2	5	3	2	4	4	2	1	4	4	1	4	5	2	5	2	5	3	59	P	5	5	5	5	4
1	4	5	1	4	5	4	4	4	5	4	41	P	4	5	4	5	3	4	4	5	5	39	G	3	3	4	4	4	3	4	3	2	5	4	2	4	4	2	5	5	5	4	70	P	5	4	4	4	4
5	4	3	3	3	4	4	5	5	5	5	46	G	5	4	1	4	4	4	4	1	5	32	P	3	3	4	4	5	5	5	3	5	4	4	3	4	4	5	5	5	5	5	81	G	4	4	4	4	4
2	4	3	3	1	5	5	4	3	5	3	38	P	5	3	3	1	3	4	3	4	4	30	P	1	2	3	1	2	1	4	1	1	4	4	1	4	5	2	4	1	5	4	50	P	5	4	3	4	5
2	4	5	4	5	4	4	5	5	4	5	47	G	5	1	5	4	4	3	2	1	5	30	P	2	2	5	5	5	1	3	5	5	5	5	1	5	5	1	5	5	5	5	75	G	4	4	4	5	5
1	5	5	5	5	5	5	5	5	5	5	51	G	5	1	5	5	5	5	5	1	5	37	G	1	1	5	5	5	1	1	5	5	5	5	1	5	5	1	5	1	5	5	67	P	5	5	5	5	5
3	2	4	1	5	4	4	4	4	4	5	40	P	4	2	4	4	4	5	5	2	5	35	P	2	2	4	4	2	3	4	2	2	4	4	2	4	4	2	4	2	4	4	59	P	4	4	4	4	4
5	4	5	4	5	4	5	5	5	5	5	52	G	5	4	5	4	5	5	5	5	5	43	G	1	4	5	5	1	1	5	1	1	5	5	1	5	5	1	5	1	5	5	62	P	5	5	5	5	5
2	1	5	5	5	5	5	5	5	5	5	48	G	5	3	5	1	5	5	5	5	5	39	G	3	5	5	5	5	5	5	1	5	5	5	1	5	5	1	5	5	5	5	81	G	5	5	5	5	5
4	1	5	2	5	3	3	5	5	5	5	43	P	5	1	3	5	5	1	5	3	5	33	P	3	1	5	5	3	2	5	3	3	5	5	1	5	5	1	5	3	5	5	70	P	5	5	5	5	5
1	5	5	1	5	1	5	5	5	5	5	43	P	5	1	5	1	5	5	5	5	5	37	G	1	1	5	5	1	5	5	5	5	5	5	1	5	5	1	4	1	4	5	69	P	5	4	5	4	5
1	5	5	3	5	5	5	5	5	5	5	49	G	5	5	3	5	5	4	5	5	5	42	G	5	5	5	5	5	5	3	3	3	3	5	3	5	5	1	5	5	5	5	81	G	5	5	5	5	5
3	5	5	2	4	5	4	5	5	4	5	47	G	5	1	5	1	2	1	4	1	5	25	P	1	1	5	5	1	2	4	2	2	4	4	2	4	4	2	4	2	4	4	57	P	4	4	4	4	4
5	4	5	3	4	3	3	5	5	5	5	47	G	5	1	5	5	3	3	5	4	4	35	P	2	3	4	4	3	2	4	2	3	5	5	1	5	4	1	5	1	5	5	64	P	4	4	4	4	5
3	5	5	2	2	5	5	5	5	5	4	46	G	5	2	4	5	3	1	5	1	5	31	P	2	3	3	3	3	4	4	4	4	4	4	5	4	3	3	4	2	3	3	65	P	4	4	4	4	4
3	4	4	3	4	4	4	4	5	4	4	43	P	4	2	4	5	4	5	4	4	5	37	G	2	2	4	4	2	2	4	2	3	4	4	3	4	4	2	4	2	4	5	61	P	4	4	4	4	4
5	2	5	3	4	1	4	5	4	3	5	41	P	4	2	3	1	4	5	5	5	4	33	P	1	2	5	4	3	2	5	2	3	4	5	1	5	4	2	4	1	5	5	63	P	5	5	4	5	4
4	2	4	2	5	1	5	4	4	4	4	39	P	4	2	4	2	4	4	4	4	4	32	P	2	2	4	4	3	3	4	3	3	4	3	3	3	3	3	4	2	4	4	61	P	4	4	4	3	4
1	5	5	1	4	5	5	5	5	5	5	46	G	5	5	5	5	5	5	5	1	5	41	G	2	1	5	5	5	5	5	2	5	4	5	1	5	5	1	5	5	5	5	76	G	5	5	5	5	5
5	5	5	1	4	1	5	5	5	5	5	46	G	5	1	5	5	1	1	5	5	5	33	P	1	1	5	5	1	5	5	3	1	5	3	3	5	3	3	5	5	5	5	69	P	5	5	5	5	5
3	3	3	3	3	3	4	5	4	4	4	39	P	4	2	4	5	2	1	1	3	5	27	P	2	1	5	5	5	3	3	3	3	3	3	3	3	3	3	3	3	3	3	60	P	5	4	4	4	4
5	1	5	3	5	5	5	5	5	5	5	49	G	5	1	5	3	4	5	3	1	5	32	P	1	3	3	4	5	3	5	1	3	5	4	3	5	5	3	5	5	4	5	72	G	5	5	5	5	3
4	4	5	2	4	4	4	4	4	5	4	44	G	5	2	4	4	4	2	5	5	5	36	G	2	2	4	4	4	2	4	2	2	4	4	2	4	4	2	4	2	4	4	60	P	4	4	4	4	4
4	1	4	1	3	2	5	4	5	4	3	36	P	3	2	5	2	5	3	5	4	4	33	P	1	1	4	4	1	2	3	1	2	3	4	2	5	5	2	3	2	5	4	54	P	5	4	5	4	4
4	3	5	2	4	3	5	4	5	5	4	44	G	5	2	5	2	3	5	4	3	4	33	P	2	5	4	3	1	1	3	1	2	5	3	2	3	4	3	3	2	3	4	54	P	4	5	4	3	5
1	1	1	3	2	3	1	5	5	5	5	32	P	5	2	5	5	4	5	5	2	5	38	G	1	2	5	5	5	2	1	3	5	5	5	3	5	5	3	5	5	5	5	75	G	5	5	3	3	5
49	53	138	24	85	111	106	164	153	164	158	44.7538	128	166	33	137	103	119	84	142	54	162	35.8205	115	40	20	101	101	90	51	87	50	57	120	130	12	147	137	17	138	81	150	142	70.041	84
49	50	36	18	72	39	56	26	36	21	26	mean	67	21	24	31	40	38	42	38	19	30	mean	80	19	17	67	67	29	31	53	27	30	54	46	9	36	39	14	38	27	34	42	Mean	111
28	10	10	46	21	10	16	3	5	8	7	4.16427		4	21	18	7	23	35	8	21	2	3.8104	195	32	32	20	17	17	26	24	46	37	12	15	56	10	15	33	9	17	6	8	8.99876
28	26	4	60	7	12	7	0	0	0	3	sd	0.65641	1	36	2	13	6	12	2	31	0	sd	0.589744	40	59	4	3	23	45	16	34	31	7	1	34	1	0	40	1	24	3	2	STD	0.430769
41	56	7	47	10	23	10	2	1	2	1		0.34359	3	81	7	32	9	22	5	70	1		0.410256	64	67	3	7	36	42	15	38	40	2	3	84	1	4	91	9	46	2	1		0.569231
195	195	195	195	195	195	195	195	195	195	195		1	195	195	195	195	195	195	195	195	195		1	195	195	195	195	195	195	195	195	195	195	195	195	195	195	195	195	195	195	195		1
[truncated: 11 more columns]

## Sheet: AllQuestions
Question 1	Question 2	QUESTION3	QUESTION4	QUESTION5	QUESTION6	QUESTION7	QUESTION8	QUESTION9	QUESTION10	QUESTION11	QUESTION12	AnUse(Score)	AnUse(Cat)	QUESTION13	QUESTION14	QUESTION15	QUESTION16	QUESTION17	QUESTION18	QUESTION19	QUESTION20	QUESTION21	AR(Score)	AR(cat)	Question1	Question2	Question3	Question4	Question5	Question6	Question7	Question8	Question9	Question10	Question11	Question12	Question13	Question14	Question15	Question16	Question17	Question18	Question19	AMS score	AMS Cat	QUESTION1	QUESTION2	QUESTION3	QUESTION4
SD	SA	SA	A	SD	A	SD	SA	A	SA	SA	A	46	H	SA	SA	SA	SD	N	N	SA	SD	SA	37	H	SA	SD	SA	SA	SD	N	N	A	N	A	A	N	SA	SA	A	SA	SD	SA	SA	75	H	SA	SA	SA	SA
SD	SD	A	A	SD	A	SD	A	SA	SA	SA	SA	50	H	SA	D	SA	SD	SA	A	SA	SD	SA	43	H	A	A	A	A	D	D	D	N	N	A	N	N	N	N	N	A	D	SA	SA	65	H	SA	SA	A	SA
SA	D	SA	SD	SD	SA	SD	SA	SA	SA	SA	SA	51	H	SA	SA	SA	SA	SA	SA	SA	SD	SA	37	H	SD	SD	SA	SA	SD	SA	SA	N	SD	D	SA	N	SA	SA	D	SA	SD	SA	SA	83	H	SA	SA	SA	SA
N	SD	SA	A	A	A	SD	A	SA	SA	SA	SA	46	H	SA	A	SA	SD	A	A	A	D	SA	38	H	SA	A	A	A	D	D	A	N	N	A	SA	SA	SA	SA	SA	SA	D	SA	SA	69	H	SA	SA	SA	SA
SD	SD	A	A	N	A	SD	A	SA	SA	SA	A	47	H	SA	SD	A	SD	N	A	SA	D	SA	40	H	SA	A	A	A	D	D	A	N	N	A	SA	SA	SA	SA	SA	SA	SA	SA	SA	66	H	SA	SA	A	N
A	A	N	N	SD	A	SD	D	SA	SA	N	SA	40	M	SA	N	A	A	N	A	D	D	SA	32	H	SA	SA	SA	SA	SD	N	D	D	D	SA	SA	SA	SA	SA	SD	SA	N	SA	SA	74	H	SA	SA	A	SA
A	SD	A	A	A	A	SD	SA	SA	SA	SA	A	44	H	SA	SA	SA	SD	A	A	A	N	SA	36	H	N	N	SA	SA	SD	D	A	A	D	SA	SA	SA	SA	SA	SA	A	SD	SA	SA	76	H	A	SA	A	SA
N	SD	N	SD	N	SA	SD	SA	SA	SA	SA	SA	50	H	SA	SD	SA	SD	A	SD	A	SD	SA	39	H	SD	D	A	A	SD	D	D	D	D	SA	N	N	SA	N	D	SA	SD	SA	SA	79	H	SA	SA	A	A
A	D	SA	A	D	SA	SD	SA	SA	A	SA	SA	47	H	SA	SA	SA	SD	SA	SA	SA	SD	SA	41	H	D	A	A	A	SD	D	A	D	A	SA	SA	SA	SA	SA	SA	SA	SD	SA	SA	75	H	A	A	A	A
SD	N	SA	SA	SA	SA	SD	SA	SA	SA	SA	SA	46	H	SA	SA	SA	SA	SA	SA	SA	SA	SA	33	H	SA	SA	SA	SA	SA	SA	SA	SA	SA	SA	SA	SA	SA	SA	SA	SA	SA	SA	SA	59	M	SA	SA	SA	SA
SA	SA	SA	SA	SA	SA	SA	SA	SA	SA	SA	SA	44	H	SA	SA	SA	SA	SA	SA	SA	SA	SA	33	H	SA	SA	SA	SA	SA	SA	SA	SA	SA	SA	SA	SA	SA	SA	SA	SA	SA	SA	SA	59	M	SA	SA	SA	SA
N	D	SA	A	D	A	SD	N	SA	A	A	A	43	H	A	N	N	SD	A	A	A	A	SA	34	H	N	N	A	A	SD	D	A	N	N	SA	A	A	A	A	A	A	SD	A	A	71	H	A	A	A	A
SA	SA	SA	N	D	A	SD	N	SA	SA	SA	SA	42	H	SA	SA	SA	SD	SA	D	SA	SD	SA	38	H	SD	SD	SA	SA	SA	SD	SA	SD	SD	SA	SA	SA	SA	SA	SA	SA	SD	SA	SA	83	H	SA	SA	SA	SA
SD	SD	SA	N	A	A	SD	SA	SA	A	SA	SA	49	H	SA	SD	SA	SD	SA	SA	A	N	SA	42	H	SA	SD	SD	SD	SD	SD	SA	SA	SD	SA	SA	SA	SA	SD	SA	SA	SA	SA	SA	63	H	SA	SA	SA	SA
A	SA	N	SA	A	A	SA	SA	SA	SA	SA	SA	43	H	SA	N	SA	D	N	SD	SA	SA	SA	32	H	SD	A	A	SA	SD	SD	SA	SD	SD	A	SA	N	SA	SA	SA	SA	SA	SA	SA	80	H	A	A	A	A
SA	SA	SA	SA	N	SA	D	SA	SA	SA	SA	SA	43	H	SA	D	SA	D	SA	SA	SA	D	SA	42	H	D	SA	SA	SA	D	A	SA	D	D	SA	SA	D	SA	SA	SA	SA	D	SA	SA	78	H	SA	SA	SA	SA
A	A	A	D	D	A	D	A	A	A	A	A	42	H	A	A	A	D	A	A	A	D	A	34	H	A	A	A	A	A	D	A	D	D	D	D	A	A	A	A	A	A	A	A	60	M	A	A	A	A
A	SA	SA	SA	SA	SA	SD	SA	SA	SA	SA	SA	41	H	SA	SD	SA	SD	SA	SD	SA	SD	SA	41	H	SA	D	SA	SA	SD	SA	SA	D	D	SA	SA	SA	SA	SA	SA	SA	SD	SA	SA	76	H	SA	SA	SA	SA
SA	SA	SA	SA	D	SA	D	SA	SA	SA	SA	SA	44	H	SA	SA	SA	N	N	SA	SA	SA	A	32	H	N	N	N	N	N	SA	SA	SA	SA	SA	SA	SA	SA	SA	SA	SA	SA	SA	SA	61	M	SA	SA	SA	SA
A	A	A	SA	N	SA	A	A	A	A	SA	SA	43	H	SA	A	A	A	A	A	SA	SA	SA	32	H	A	A	SA	SA	SA	SA	SA	SA	A	A	A	A	A	SA	SA	SA	SA	SA	A	59	M	SA	SA	SA	A
SA	SA	SA	A	A	A	SA	A	SA	SA	SA	SA	44	H	SA	SA	SA	SA	SA	A	A	A	A	31	H	SA	SA	SA	SA	SA	SA	SA	SA	SA	SA	SA	SA	SA	SA	SA	SA	SA	SA	SA	59	M	A	A	A	A
SA	SA	SA	SA	SA	SA	SA	SA	SA	SA	SA	SA	44	H	SA	A	SA	A	A	A	SA	SA	SA	33	H	SA	SA	SA	SA	SA	SD	SA	SA	SD	N	SA	SA	SA	SA	SA	SA	SA	SA	SA	65	H	SA	SA	SA	SA
SD	SA	SA	N	SD	SA	SD	SA	SA	SA	SA	SA	50	H	SA	SA	SA	D	SD	N	SA	SD	SA	34	H	SD	A	SA	SA	SD	SD	SA	SD	SD	SA	SA	SD	SA	SA	SD	SA	SD	SA	SA	92	H	SA	SA	SA	SA
SA	SA	SA	SD	N	SA	D	SA	SA	SA	SA	SA	47	H	SA	SA	SA	SD	SA	A	SA	SD	SA	40	H	SA	SA	SA	SA	SA	SA	SA	N	SD	SA	SA	SA	SA	SA	SA	SA	SD	SA	SA	69	H	SA	SA	SA	A
SD	D	SA	N	N	A	SD	SA	SA	SA	SA	SA	50	H	SA	A	SA	SD	SD	N	SA	N	SA	34	H	A	A	N	A	SD	A	A	N	A	N	SA	SA	SA	SA	A	SA	SD	SA	SA	68	H	SA	SA	N	A
D	D	SA	N	A	A	D	D	SA	SA	SA	SA	46	H	SA	D	SA	SD	SA	SA	SA	D	SA	43	H	A	N	A	A	D	D	A	A	D	SA	SA	N	SA	SA	SA	A	SA	D	A	66	H	SA	SA	SA	SA
A	SD	SA	N	D	SA	SD	A	SA	SA	SA	SA	49	H	SA	SD	A	SD	N	N	SA	SD	SA	40	H	N	N	A	SA	SD	D	D	D	D	D	SA	SD	SA	SA	SD	SA	A	SA	SA	78	H	SA	SA	SA	SA
SA	SD	A	A	N	SA	SD	SA	SA	SA	SA	SA	46	H	SA	A	SA	SD	SA	N	SA	SD	SA	40	H	SA	A	A	A	A	SD	SA	SD	SD	A	SA	SA	SA	SA	SD	SA	N	SA	SA	76	H	SA	SA	SA	SA
N	D	A	N	SD	N	SD	A	SA	SA	SA	A	46	H	SA	N	SA	SD	A	N	A	SD	A	38	H	N	N	N	N	N	N	A	N	N	SA	SA	A	SA	SA	A	A	N	A	A	67	H	A	A	A	N
SD	SA	SA	A	SD	SA	SD	SA	SA	SA	SA	SA	49	H	SA	SA	SA	SD	SA	SA	SA	SA	SA	37	H	SD	SA	SA	SA	SD	SD	SD	A	SA	D	SA	SA	SA	SA	SD	SA	SD	SA	SA	73	H	SA	SA	SA	A
N	D	SA	D	N	A	SD	A	SA	SA	SA	SA	48	H	SA	SA	A	SD	SA	SA	SA	N	SA	38	H	N	SA	SA	A	SD	D	SA	N	D	SA	SA	A	SA	SA	SA	SA	D	SA	SA	76	H	A	A	A	A
SD	SA	SA	N	D	A	SD	SD	SA	SA	SA	SA	44	H	SA	SA	SA	SD	SA	SA	SA	SD	SA	41	H	SA	SA	SA	SA	SD	SA	SA	SD	N	SA	SA	SA	SA	SA	SA	SA	N	SA	A	70	H	SA	SA	SA	SA
SD	D	SA	A	D	SA	SD	SA	SA	SA	SA	SA	51	H	SA	D	SA	D	SA	A	SA	D	SA	41	H	SA	SA	SA	SA	D	SD	N	SA	N	SA	SA	SA	SA	SA	SA	SA	N	SA	SA	68	H	SA	SA	A	A
SD	SD	A	A	N	SA	SD	SA	SA	SA	SA	SA	50	H	SA	SD	SA	SD	SA	SA	SA	SD	SA	45	H	SD	SA	SA	SA	SD	A	D	D	D	SA	SA	SA	SA	SA	A	SA	A	SA	SA	73	H	A	A	A	A
D	D	SA	D	N	SA	D	SA	SA	SA	SA	D	49	H	SA	SA	SA	D	SA	SA	SA	SD	SA	40	H	SA	A	SA	A	A	SD	SA	SA	SA	SD	SA	SA	SA	SA	SA	SA	N	SA	SA	62	M	SA	SA	SA	SA
A	A	SA	N	A	N	SD	A	SA	SA	SA	SA	42	H	SA	SA	SA	SD	SA	N	SA	SD	SA	39	H	SA	SA	SA	SA	N	SD	SA	N	SD	SA	SA	SA	SA	SA	SA	SA	SD	SA	SA	75	H	SA	SA	N	A
SD	SA	SA	A	D	A	D	A	SA	SA	SA	SA	47	H	SA	N	SA	SD	N	N	SA	SA	SA	35	H	A	SA	SA	SA	SD	A	A	A	A	A	SA	SA	SA	SA	N	SA	SD	SA	SA	71	H	SA	SA	SA	SA
D	D	D	N	SA	SD	SD	SA	SA	SA	SA	SA	41	H	SA	N	SA	SD	SA	SA	SA	SA	SA	39	H	SD	D	A	A	SD	SD	SA	SD	SD	SA	SA	SA	SA	SA	SA	SA	SD	SA	SA	84	H	SA	SA	A	A
A	A	SA	N	A	A	A	N	A	N	SD	A	37	M	N	SD	A	N	A	A	A	SA	A	32	H	A	A	A	A	SA	A	A	SA	A	A	A	N	A	SA	A	SA	N	A	A	60	M	N	A	N	SA
N	SD	SA	A	D	A	SD	SA	SA	SA	SA	SA	49	H	SA	SA	SA	SD	SA	SA	SA	SD	SA	41	H	D	SA	SA	SA	D	SD	A	N	A	A	A	D	SA	A	D	SA	SD	A	SA	77	H	SA	SA	SA	SA
SD	SD	SA	D	SD	A	SD	SD	SA	SA	SA	SA	50	H	SA	SD	SA	SD	SA	SD	SA	SD	SA	41	H	SD	SA	N	SD	SD	SD	SD	SD	SD	SA	SA	SD	SA	SA	SD	SD	SD	SA	SD	73	H	SA	SA	SA	SA
SD	SA	SA	N	N	SA	SD	SA	SA	SA	SA	SA	48	H	SA	SD	SA	SD	SA	N	SA	SD	SA	43	H	SD	A	SA	SA	SD	SD	SA	SD	SD	SA	A	SD	SA	SA	SD	SA	SD	SA	SA	91	H	SA	SA	N	N
D	SA	SA	A	SD	A	SA	SA	SA	SA	SA	SA	51	H	SA	SA	SA	SD	SA	D	SA	SA	SA	34	H	SA	SA	SA	SA	SD	SD	SA	D	SD	SA	SA	N	SA	SA	A	SA	SD	SA	SA	81	H	SA	A	A	A
SD	SA	SA	SD	SD	A	SD	SD	SA	SA	SA	SA	47	H	SA	N	A	SD	SA	N	SA	SD	SA	40	H	SD	SD	N	SD	SD	N	D	SD	SD	N	SA	SD	SA	SA	SA	SA	SA	SD	SA	70	H	SA	SA	SA	SA
A	SA	SA	D	D	SA	SD	SA	SA	SA	SA	SA	47	H	SA	SA	SA	SD	SA	SA	SA	SA	SA	37	H	SD	A	D	D	SD	SD	SD	SD	SD	A	A	A	N	A	N	SA	SD	SA	SA	72	H	A	A	A	A
A	SD	SA	A	N	SA	SD	SA	SA	A	SA	SA	47	H	A	SA	SA	SA	SA	SA	A	SA	SA	31	H	A	A	A	A	A	A	SA	A	N	SA	SA	SA	SA	SA	SA	N	N	SA	SA	64	H	SA	SA	SA	SA
SA	SA	A	N	SD	A	SD	N	SA	SA	SA	SA	42	H	SA	SD	SD	SD	SA	SA	SA	SD	SA	41	H	SD	SD	SA	SA	SD	SD	SA	SD	N	SA	SA	SD	SA	SA	SA	SA	SD	SA	SA	89	H	SA	SA	SA	SA
SA	A	SA	A	SA	A	SA	A	SA	A	SA	A	42	H	SA	A	SA	A	SA	SA	SA	A	SA	36	H	SA	SA	A	SA	A	A	SA	A	A	SA	SA	SA	SA	SA	SA	SA	A	SA	A	62	M	SA	A	A	SA
SA	SD	SA	SD	SD	SA	SD	A	SA	SA	SA	SA	51	H	SA	N	A	SD	SA	A	SA	SA	SA	37	H	A	A	A	A	A	A	D	D	SA	A	A	A	A	A	A	SA	D	SA	SA	62	M	A	A	A	A
A	A	SA	N	D	A	D	SA	SA	SA	SA	SA	47	H	SA	A	SA	D	SA	N	A	A	SA	35	H	A	A	A	A	D	D	A	N	N	A	SA	N	SA	SA	SD	SA	SD	SA	SA	77	H	SA	A	A	A
N	A	SA	D	D	N	D	SA	SA	A	SA	SA	47	H	SA	D	SA	D	SA	A	SA	D	SA	41	H	N	A	N	A	SD	SA	N	D	D	SA	SA	A	SA	SA	SA	A	SA	A	N	64	H	A	A	N	SA
N	D	SA	N	N	A	SD	A	SA	A	A	SA	45	H	SA	SA	A	A	A	A	N	A	SA	30	M	N	N	A	A	A	N	A	SD	SD	A	SD	A	N	SD	N	SD	A	A	A	58	M	SA	SA	SA	SA
A	D	A	N	SD	A	SD	D	A	SA	SA	SA	44	H	SA	D	A	N	SA	SA	SA	D	SA	40	H	SD	SD	SD	SD	SD	A	SD	SD	D	D	SA	SA	SA	SA	SA	SA	SD	SA	SA	68	H	SA	SA	SA	SA
SA	SD	SA	SA	SD	SD	SD	SA	SA	SA	SA	SA	44	H	SA	SD	SA	SD	SA	SA	SA	SA	SA	41	H	SD	SD	SA	SA	SD	SA	SA	SA	SA	SA	SA	SA	SA	SA	SA	SA	SA	SA	SA	71	H	SA	SA	SA	SA
D	D	D	SD	A	SA	SD	SA	SA	SA	SA	SA	48	H	SA	SA	SA	SD	SA	SA	A	D	SA	39	H	D	N	SA	SA	SD	D	SA	D	SD	SA	SA	N	SA	SA	N	SA	SD	SA	SA	86	H	SA	SA	SA	SA
SA	SA	SA	SA	SA	SA	SA	SA	SA	SA	SA	SA	44	H	SA	SA	SA	SD	N	N	SA	SA	SA	33	H	SA	SA	SA	SA	SA	SA	SA	SD	SA	SA	N	N	SA	SA	N	SA	SA	SA	SA	65	H	SA	SA	SA	SA
SA	SA	SA	SA	SA	SA	SA	SA	SA	SA	SA	SA	44	H	SA	SA	SA	SA	SA	SA	SA	SA	SA	33	H	SA	SA	SA	SA	SA	SA	SA	SA	SA	SA	SA	SA	SA	SA	SA	SA	SA	SA	SA	59	M	SA	SA	SA	SA
SA	D	A	N	A	A	D	A	SA	SA	SA	SA	44	H	SA	SA	SA	D	SA	SA	SA	N	SA	38	H	SA	SA	SA	SA	SA	SA	SA	SA	SA	SA	SA	SA	SA	SA	SA	SA	SA	SA	SA	59	M	SA	SA	SA	SA
A	D	A	A	A	D	D	N	A	A	A	A	37	M	A	A	D	D	N	A	A	D	A	31	H	A	A	A	A	N	A	A	A	A	A	A	A	A	A	A	A	D	A	A	61	M	A	A	N	A
A	SA	SA	SA	SD	SD	SA	SA	SA	SA	SA	SA	45	H	SA	SA	SA	SD	N	N	SA	SA	SA	33	H	N	SA	SA	SA	SA	SA	SA	N	N	SA	N	N	SA	SA	N	SA	SD	SA	SA	71	H	A	SA	A	A
A	SD	SD	SA	SD	SD	SD	N	SA	SA	SA	SA	39	M	SA	SA	SA	SD	SA	SA	SA	SD	A	40	H	N	D	SA	SA	SA	A	SA	N	SD	SA	SA	SA	A	A	A	N	SA	SA	SA	68	H	SA	A	A	A
SA	SA	SA	N	A	SA	D	SA	SA	SA	SA	SA	44	H	A	A	SA	D	SA	N	SA	SA	SA	34	H	SA	SA	SA	SA	SA	SA	SA	SA	SA	SA	SA	SA	SA	SA	SA	SA	SA	SA	SA	59	M	SA	SA	SA	SA
N	A	A	A	D	D	D	SA	SA	SA	SA	SA	44	H	SA	SA	SA	SA	SA	N	SA	SA	SA	31	H	N	N	N	N	N	A	SD	SD	SD	SA	SA	A	A	A	N	A	N	A	A	66	H	SA	SA	SA	A
N	D	SA	D	D	SA	D	SA	SA	SA	SA	SA	52	H	SA	D	SA	D	SA	SA	SA	SD	SA	43	H	SA	SA	SA	SA	SD	SD	A	SD	SA	N	N	N	N	N	SA	SA	SA	SA	SA	64	H	SA	A	SA	SA
D	SA	SA	D	N	SD	SD	SA	SA	SA	SA	SA	44	H	SA	N	N	SD	A	SA	SA	SD	SA	40	H	D	D	A	A	D	D	D	N	N	A	SA	N	SA	SA	SA	SA	SD	SA	SA	75	H	SA	A	SA	SA
D	D	SA	N	N	D	SD	SA	SA	SA	SA	SA	47	H	SA	SA	SA	SD	SA	N	SA	D	SA	38	H	A	A	A	A	SD	SA	SD	SD	SD	SA	SA	SA	SA	SA	SA	SA	SA	SD	SA	63	H	A	A	N	A
A	A	SA	A	A	SA	A	A	SA	A	A	SA	44	H	A	A	SA	A	SA	N	N	A	A	30	M	A	A	A	A	A	A	SA	A	SA	A	A	SA	A	N	A	A	SA	A	SA	56	M	SA	A	SA	A
SD	SD	SA	SA	SD	SA	SD	SA	SA	SA	SA	SA	52	H	SA	SD	SA	SD	SA	A	SA	SA	SA	40	H	SD	SA	SA	SA	SD	SD	SA	SD	SD	SA	SA	SD	SA	SA	SD	SA	SD	SA	SA	91	H	SA	SA	SA	SA
SA	SD	SD	A	SD	SA	SD	SA	SD	SA	SA	SA	41	H	SA	SD	SA	SD	SA	N	SA	SD	SA	43	H	A	A	A	A	A	SD	A	N	N	SA	SA	SA	SA	SA	SA	SA	SD	SA	SA	71	H	SA	SA	SA	SA
SD	SD	SD	SD	SD	SA	SD	SA	SA	SA	SA	SA	52	H	SA	SD	SA	SA	SA	SD	SA	SA	SA	33	H	SD	SD	SA	SA	SD	SD	SA	SD	SD	SA	SA	SA	SA	SA	SA	SA	SD	SA	SA	87	H	SA	SA	SA	SA
A	D	SA	N	D	A	N	D	SA	SA	SA	SA	47	H	SA	SA	SA	SA	SA	SA	SA	SA	SA	33	H	N	SA	SA	SA	SD	SA	N	SD	A	SA	SA	SA	SA	SA	SA	SD	SA	SA	SA	64	H	N	N	N	N
A	SD	SA	SA	SD	N	SD	SA	SA	SA	SA	SA	47	H	A	A	N	SD	N	SD	SA	SD	SA	33	H	A	A	A	A	SD	D	SA	A	N	SA	A	A	A	A	D	A	D	SA	A	71	H	SA	A	A	SA
D	SA	SA	SD	D	SA	SA	SA	SA	SA	SA	SA	54	H	SA	D	SA	D	SA	SA	SA	SA	SA	39	H	N	N	A	N	D	SA	SA	SA	SA	SA	SA	SA	SA	SA	SA	SA	SD	SA	SA	67	H	SA	SA	SA	SA
SD	SD	A	SD	A	SA	D	SD	SA	SA	SA	SA	49	H	SA	SA	SA	SD	SA	SA	SA	SA	SA	37	H	SA	SA	SA	SA	SD	SD	SA	SA	SD	SA	SA	SA	SA	SA	SA	SA	SD	SA	SA	75	H	SA	SA	A	A
SA	A	A	A	N	A	SD	SA	SA	SA	SA	SA	42	H	SA	SA	N	SA	SA	A	SA	SD	SA	34	H	SA	SA	SA	SA	SD	SD	SA	SA	SA	SA	SA	SA	SA	SA	SA	SA	SA	SA	SA	67	H	SA	SA	SA	SA
A	N	A	N	N	D	D	D	A	A	A	A	37	M	A	D	D	D	A	D	N	SD	A	32	H	D	D	D	D	D	N	N	N	N	N	A	A	A	A	A	A	SD	A	A	64	H	A	A	A	A
SA	D	SA	N	D	A	D	A	SA	SA	SA	N	45	H	SA	N	SA	D	A	N	SA	A	N	34	H	A	N	A	SA	D	D	A	SD	N	SA	SA	N	SA	SA	N	SA	SD	SA	A	79	H	A	A	A	A
SA	D	SA	D	N	SA	D	N	SA	SA	SA	SA	47	H	SA	D	SA	D	SA	SD	SA	SD	SA	39	H	SD	SD	SA	SA	SD	SD	SA	N	N	SA	SA	SD	SA	SA	SA	SA	SD	SA	SA	87	H	SA	SA	SA	SA
D	D	SA	D	N	SA	D	SA	SA	SA	SA	SA	52	H	SA	D	SA	D	SA	SA	SA	D	SA	42	H	D	SA	SA	SA	D	D	SA	N	D	SA	SA	N	SA	SA	N	SA	D	SA	SA	80	H	A	A	A	A
A	D	SA	SA	SD	SA	SD	SA	SA	SA	SA	SA	48	H	SA	N	SA	SD	SA	SA	SA	SD	SA	43	H	D	SA	SA	SA	SD	D	SA	D	D	SA	SA	SA	SA	SA	SA	SA	D	SA	SA	78	H	SA	SA	SA	SA
A	A	SA	N	A	SA	SD	A	SA	A	SA	SA	43	H	SA	SA	N	A	SA	N	SA	SD	SA	34	H	SA	SA	SA	SA	SA	N	A	A	N	A	SA	N	SA	SA	SA	SA	N	SA	SA	66	H	A	SA	SA	A
SA	SA	SA	A	A	N	N	N	A	SD	N	SD	29	M	N	N	SD	SD	SD	A	N	N	A	27	M	SA	A	SD	A	SD	A	N	SD	A	N	A	SD	A	N	N	SD	SD	A	N	60	M	A	N	N	A
SD	SD	SA	N	D	A	SD	A	SA	SA	SA	SA	51	H	SA	D	SA	SD	SA	A	SA	N	SA	41	H	SD	D	SA	SA	SD	SA	D	D	D	SA	SA	N	SA	SA	N	SA	SD	SA	SA	81	H	SA	A	A	A
SA	D	SA	SA	A	SA	SA	SA	SA	SA	SA	SA	48	H	SA	A	SA	SA	A	SA	A	SA	A	31	H	SA	A	A	A	A	A	SA	A	SA	SA	SA	N	SA	N	A	SA	SA	SA	A	61	M	SA	A	A	SA
SA	D	SA	N	N	SD	SD	A	SA	SA	SA	SA	42	H	SA	A	N	SD	SA	A	SA	SD	SA	39	H	N	N	A	A	SD	N	SA	N	N	A	SA	SD	SA	SA	SA	SA	SD	SA	SA	78	H	SA	SA	SA	SA
SA	SD	SA	SA	SA	N	SA	SA	SA	SA	A	A	44	H	SA	SA	SA	D	A	D	A	A	A	31	H	A	N	A	A	A	A	A	N	A	A	A	A	A	A	A	A	A	A	A	60	M	A	A	A	A
D	SA	SA	A	D	A	SD	A	SA	A	SA	SA	44	H	SA	D	SA	SD	SA	A	A	A	A	38	H	SD	SD	A	A	SD	SA	N	SD	SD	SA	SA	SA	SA	SA	SA	SA	SA	SA	SA	75	H	SA	SA	SA	SA
SD	A	SA	SA	D	SA	D	SA	SA	SA	SA	SA	49	H	SA	SA	SA	SD	SA	N	SA	D	SA	38	H	SA	SA	SA	SA	SD	SD	SA	SA	SD	SA	SA	SA	SA	SA	SA	SA	SD	SA	SA	75	H	SA	SA	SA	SA
SD	D	SD	A	SD	A	SD	SA	SA	SA	SA	SA	47	H	SA	SA	SA	SD	SA	SA	SA	SD	SA	41	H	D	N	A	A	SD	SD	SD	SD	SD	SA	SA	N	SA	A	N	SA	SD	SA	SA	81	H	SA	SA	SA	SA
D	SA	SA	SA	SD	SA	SD	A	A	A	SA	SA	44	H	SA	SA	SA	D	A	SA	SA	SD	SA	39	H	SD	SA	SA	SA	SD	SA	SA	SD	SA	SA	SA	N	SA	SA	SA	SA	SD	SA	SA	77	H	SA	SA	SA	SA
A	N	A	A	A	N	SD	A	SA	A	SA	A	39	M	SA	SA	SA	D	SA	SD	SA	SD	SA	36	H	SA	N	SA	N	SD	A	N	N	SD	SD	SA	A	SA	SA	SA	A	SA	SA	SA	64	H	SA	SA	A	A
D	SD	D	N	D	A	SD	A	SA	N	N	D	40	M	SA	D	N	SD	SA	A	A	N	A	37	H	D	N	A	A	SD	D	SA	D	D	SA	A	N	SA	A	N	A	D	N	A	76	H	A	A	SA	SA
A	SA	A	SA	A	SA	A	SA	A	SA	A	N	40	M	A	SA	A	N	SD	SA	A	SA	A	27	M	SA	A	A	N	A	A	SA	A	SA	A	A	SA	A	SA	A	A	SA	A	N	54	M	SA	A	N	A
N	SD	SA	D	SD	SA	SD	SA	SA	SA	SA	SA	53	H	SA	SD	SA	SD	SA	N	SA	SD	SA	43	H	SD	SD	A	A	SD	SD	SA	SD	SD	SA	SA	N	SA	SA	A	SA	SD	SA	SA	88	H	SA	SA	SA	SA
D	N	A	SA	A	N	A	N	A	A	N	N	38	M	D	A	SA	SA	D	SA	A	SA	A	26	M	SA	A	A	SD	D	A	N	A	N	A	A	N	N	A	N	SD	SD	A	A	57	M	A	N	SD	A
D	SD	SA	A	D	N	SD	SA	SA	SA	SA	SA	49	H	SA	SA	A	A	SD	A	SA	SA	SA	28	M	SA	SA	SA	SA	SA	SA	SA	SA	SD	SA	SA	SA	SA	SA	SA	SA	SD	SA	SA	67	H	SA	SA	SA	SA
SD	SD	SA	A	SD	SA	SD	SA	SA	SA	SA	SA	53	H	SA	N	SA	SD	SA	N	SA	N	SA	39	H	N	A	A	SA	SD	N	SA	N	SA	SA	A	N	SA	SA	N	SA	N	SA	SA	74	H	SA	SA	SA	SA
SA	D	A	A	SA	A	N	A	A	A	SA	SA	41	H	SA	SA	A	A	A	A	A	A	A	30	M	SA	SA	SA	SA	SA	A	SA	SA	SA	SA	SA	SA	SA	SA	SA	A	A	A	A	58	M	SA	SA	SA	SA
N	D	SA	A	N	N	D	SA	SA	SA	SA	A	46	H	SA	SA	SA	SD	SA	A	A	D	SA	38	H	N	N	N	A	SD	D	D	D	D	D	SA	N	SA	SA	D	A	D	A	A	72	H	SA	SA	A	SA
SA	SA	N	D	D	SA	D	SA	SA	SA	SA	A	44	H	A	SA	SA	N	SA	SA	SA	D	SA	37	H	N	SA	SA	SA	SA	SA	SA	SA	SA	SA	SA	A	SA	SA	N	SA	SA	SA	SA	64	H	SA	SA	SA	SA
A	SA	SA	SA	A	SA	SD	SA	SA	SA	SA	SA	42	H	SA	SA	A	SD	SA	N	SA	SD	SA	38	H	SA	A	SA	SA	N	N	SA	SA	A	SA	SA	SA	SA	N	N	SA	N	SA	SA	67	H	SA	SA	A	A
A	SD	SA	SA	N	A	SD	A	SA	SA	SA	SA	45	H	SA	A	A	SD	SA	A	A	D	SA	38	H	A	D	A	A	SD	A	A	A	D	A	A	SD	SA	SA	SD	SA	SD	SA	SA	79	H	SA	SA	SA	SA
SD	SD	A	SD	SD	SD	SD	SD	SA	SA	SA	SA	47	H	SA	SD	SA	SA	SA	SD	N	N	SA	33	H	N	SD	N	A	N	SD	A	A	SD	SA	N	A	SA	A	SD	SD	SD	SA	SA	74	H	A	A	A	A
SD	SD	A	SD	SD	SD	SD	SA	SA	SA	SA	SA	51	H	SA	SD	SA	SD	SA	SA	SA	SD	SA	45	H	SD	SA	SA	SA	SD	SA	SD	A	SA	SA	SA	SA	SA	SA	SA	SA	SA	SA	SA	64	H	SA	SA	SA	SA
SA	D	SA	D	N	SA	D	SA	SA	SA	SA	SA	49	H	SA	D	SA	D	SA	SA	SA	SD	SA	43	H	SD	D	A	A	SD	SD	SA	N	SD	SA	SA	N	SA	SA	SA	SA	SD	SA	SA	84	H	A	A	A	A
N	SA	SA	N	SA	N	SD	SA	SA	SA	SA	SA	42	H	SA	SA	SA	SA	SA	SA	SA	SD	SA	37	H	SA	SA	SA	SA	SD	SD	SA	SD	SA	SA	SA	SA	SA	SA	SA	SA	SD	SA	SA	75	H	SA	SA	A	A
SA	SA	SA	SA	SA	SA	SA	A	SA	SA	SA	SA	43	H	SA	SA	SA	SA	SA	SA	SA	SA	SA	33	H	SD	SA	SA	SA	SD	SD	SA	SD	SD	SA	SA	SA	SA	SA	SA	SA	SD	SA	SA	83	H	SA	SA	SA	SA
SA	SA	SA	D	SD	A	SD	SA	SA	SA	SA	SA	46	H	SA	SA	SA	SD	SA	SA	SA	SD	SA	41	H	SD	SD	SA	SA	SD	SD	SD	SD	SD	SA	SA	N	SA	N	SA	SA	SD	SA	SA	83	H	SA	SA	A	SA
SD	A	SA	D	D	A	SD	SA	SA	SA	SA	SA	50	H	SA	SA	SA	SD	SA	SA	SA	N	SA	39	H	N	N	SA	SA	SD	SA	SA	SD	SD	SA	SA	SA	SA	SA	SA	SA	SD	SA	SA	79	H	SA	SA	SA	SA
D	D	SA	SA	D	SA	D	D	SA	SA	SA	SA	47	H	SA	SA	SA	D	SA	SA	SA	SA	SA	36	H	SA	D	D	SA	SA	D	D	SA	D	D	SA	SA	SA	SA	SA	SA	D	SA	SA	62	M	SA	SA	SA	SA
SD	SD	SA	SD	SD	N	SD	N	SA	SA	SA	SA	52	H	SA	N	N	N	N	SD	SA	SD	SA	33	H	SD	SD	SA	N	SD	N	N	SD	SD	SA	A	N	SA	SA	D	SD	SD	SA	SA	81	H	SA	SA	A	A
A	SA	SA	SA	SA	A	SA	SA	SA	SA	SA	SA	44	H	SA	SA	SA	SA	SA	D	SA	D	SA	33	H	SA	SA	SA	SA	SA	SA	SA	SA	SA	SA	SA	SA	SA	SA	SA	SA	SA	SA	SA	59	M	SA	SA	SA	SA
A	SA	SA	SA	SD	SA	SD	SD	SA	SA	SA	SA	41	H	SA	SA	SA	SD	SA	SD	SD	SD	SA	33	H	SA	SA	SA	SA	SA	A	A	A	A	A	A	A	A	A	A	A	A	A	A	57	M	A	A	A	A
SA	SA	A	A	A	D	A	SA	SA	SA	SA	SA	41	H	SA	SA	SA	SD	A	N	A	A	A	33	H	A	A	A	A	A	A	A	A	A	A	A	A	A	A	A	A	A	A	A	58	M	SA	SA	SA	SA
D	A	N	N	D	N	SD	A	SD	N	SD	N	32	M	SD	N	N	SD	N	N	N	N	N	27	M	D	N	N	N	N	A	A	A	A	A	A	A	A	A	D	A	A	A	A	62	M	A	A	SA	SA
A	N	SA	A	D	A	D	SA	SA	SA	SA	SA	47	H	SA	SA	SA	SA	SA	A	SA	N	SA	34	H	SA	D	A	A	SD	SD	A	SD	N	A	A	N	SA	A	SD	SA	D	SA	SA	79	H	SA	SA	SA	SA
A	D	SA	A	D	SA	D	SA	SA	SA	SA	SA	49	H	SA	SA	SA	D	SA	SA	SA	SD	SA	40	H	SD	SD	SA	SA	SD	SD	SA	SD	SD	SA	SA	SA	SA	SA	SA	SA	SD	SA	SA	87	H	A	A	A	A
SD	SD	SA	A	D	SA	SD	A	SA	SA	SA	SA	51	H	SA	SD	N	SD	SA	SA	SA	D	SA	42	H	A	SA	A	A	A	A	D	D	SD	SA	SA	D	SA	SA	SA	SA	SD	SA	SA	71	H	A	A	SA	SA
A	SA	SA	SD	SD	SA	D	A	SA	A	SA	SA	48	H	SA	SA	A	SA	SA	A	SA	SA	SA	31	H	SA	N	SA	SA	D	N	A	N	A	A	SA	N	SA	SA	N	SA	A	A	A	70	H	SA	SA	SA	SA
N	SA	SA	SD	A	A	SD	N	SA	SA	SA	SA	44	H	SA	N	N	SD	A	SA	SA	SA	SA	36	H	N	SA	SA	SA	SD	SA	A	N	N	SA	SA	SA	SA	SA	A	A	SD	SA	SA	72	H	SA	SA	SA	SA
N	SA	SA	SD	SD	A	SD	SA	SA	SA	SA	SA	49	H	SA	SD	SA	SD	SA	SD	SA	N	SA	39	H	N	N	SA	SA	SD	N	SA	SA	D	SA	SA	N	SA	SA	N	SA	SD	SA	SA	80	H	SA	SA	SA	SA
SA	D	SA	A	A	SA	SD	SA	SA	SA	SA	SA	45	H	SA	A	SA	SD	A	SD	SA	N	SA	35	H	SD	A	SA	SA	D	A	D	N	N	A	A	A	A	A	D	SA	SD	D	SA	70	H	A	A	A	A
D	SD	SA	A	A	A	SD	SA	SA	A	SA	N	45	H	SA	A	SA	SD	N	D	SA	D	SA	36	H	A	N	A	A	SD	SD	A	D	D	A	N	N	N	N	N	A	D	A	A	70	H	A	A	A	A
SA	D	A	N	N	SA	SD	A	SA	SA	SA	SA	45	H	SA	A	SA	SD	SA	A	SA	SD	SA	41	H	SD	SA	SA	SA	SD	D	D	D	A	A	SA	SA	SA	SA	SA	SA	D	SA	SA	73	H	SA	SA	SA	SA
N	D	SA	SD	N	SA	SD	SA	SA	SA	SA	SA	51	H	SA	D	SA	SD	N	D	SA	SD	SA	39	H	SD	D	SA	A	D	D	A	N	D	SA	SA	N	SA	SA	N	SA	D	SA	SA	82	H	A	A	N	A
SA	D	SA	SA	A	A	A	SA	A	SA	A	SA	44	H	A	SA	SA	SD	SD	SA	SA	SA	SA	32	H	A	A	A	A	N	A	A	A	A	A	SA	SA	SA	SA	SA	SA	SA	SA	SA	62	M	SA	SA	A	A
A	N	SD	SA	SA	A	A	N	SA	A	N	SA	36	M	N	SA	N	SD	SA	SA	A	A	A	32	H	SA	SA	SA	SA	A	A	SA	SA	SA	SA	SA	N	SA	A	SA	N	A	SA	A	60	M	A	SA	A	N
D	SD	A	A	D	SA	SD	A	A	A	A	SA	46	H	A	A	A	D	A	SD	SA	SD	SA	34	H	N	N	N	N	N	SD	N	A	A	A	SD	N	A	A	A	N	N	N	N	57	M	A	A	A	A
A	SA	A	A	A	A	SD	A	SA	SA	SA	SA	40	M	SA	A	N	SD	A	A	SA	D	SA	37	H	D	A	A	A	D	A	SA	N	A	SA	SA	SA	SA	SA	D	SA	D	SA	SA	74	H	SA	SA	SA	SA
A	D	N	N	D	A	SD	A	SA	SA	SA	SA	45	H	SA	SA	SA	SD	A	D	A	SD	SA	36	H	N	A	A	A	D	N	N	N	N	SA	SA	N	SA	SA	SA	SA	D	SA	SA	72	H	SA	SA	SA	A
SD	SD	SA	D	SD	SA	SD	A	SA	SA	SA	SA	54	H	SA	SD	SA	SD	SA	SA	SA	SD	SA	45	H	SD	A	SA	SA	SD	SA	SD	SD	SD	SA	SA	N	SA	SA	SD	SA	SD	SA	SA	82	H	SA	SA	SA	SA
SD	SD	SA	N	SD	N	SD	SA	SA	A	SA	SA	51	H	SA	N	SA	SD	SA	SA	A	SA	SA	38	H	N	D	D	D	SD	SD	N	N	SD	A	A	A	SA	SA	A	A	SD	SA	SA	73	H	SA	SA	SA	SA
A	SA	SA	N	SD	A	D	A	SA	A	SA	SA	45	H	SA	SD	SA	SD	SA	A	SA	SA	SA	40	H	SD	SD	A	A	SD	N	SD	SD	SD	A	SA	N	SA	SA	A	SA	SD	SA	SA	81	H	SA	SA	SA	SA
SD	SD	SA	SD	A	A	SD	A	A	SA	SA	SA	50	H	SA	SA	SA	D	A	A	SA	SD	A	37	H	A	A	N	A	SD	N	N	SD	SD	A	N	N	A	N	SD	A	SD	A	A	71	H	SA	A	A	A
SD	SA	SD	SD	SA	SA	SD	SA	SA	SA	SA	SA	44	H	SA	SD	SA	SD	SA	SA	SA	SD	SA	45	H	SD	SA	SA	SA	SA	SA	SA	SD	SD	SA	SA	SA	SA	SA	SA	SA	SA	SA	SA	71	H	SA	SA	SA	SA
N	D	SA	A	D	SA	SD	A	SA	SA	SA	SA	48	H	A	A	SA	SD	A	SD	SA	SD	SA	36	H	SD	A	A	N	SD	D	D	D	A	A	A	N	SA	A	SD	SD	SD	SA	A	71	H	SA	SA	SA	SA
SD	SD	SA	A	SD	SA	SD	N	SA	SA	SA	SA	51	H	SA	A	SD	SA	SA	D	SA	SA	SA	27	M	N	A	SA	SA	D	SD	SA	SD	D	A	SA	D	SA	SA	SA	SA	D	SA	SA	81	H	SA	SA	SA	SA
SA	A	SA	SA	D	SA	D	SA	SA	SA	SA	SA	45	H	SA	D	SA	D	SA	SA	SA	D	SA	42	H	D	D	SA	SA	D	D	D	D	D	SA	SA	SA	SA	SA	SA	SA	D	SA	SA	77	H	SA	SA	SA	SA
A	SD	A	SA	A	N	SD	SA	SA	A	A	SA	41	H	SA	SD	SA	SD	SA	SA	A	SD	SA	44	H	N	A	A	A	SD	A	N	N	N	A	A	N	A	A	A	SA	SD	A	A	68	H	SA	SA	A	A
SD	SD	SA	N	N	N	SD	A	SA	A	A	A	46	H	SA	N	SA	SD	D	D	A	D	SA	35	H	N	N	N	N	N	A	A	N	D	SA	A	D	A	A	D	N	N	A	A	67	H	A	SA	N	A
A	A	SA	A	A	A	SD	A	SA	SA	SA	SA	42	H	SA	D	SA	SD	SA	SA	A	SD	SA	43	H	D	D	SA	SA	D	D	A	D	D	SA	SA	N	SA	SA	A	SA	SD	SA	SA	83	H	SA	SA	SA	SA
SA	SA	SA	A	N	SA	A	A	N	SA	SA	SA	43	H	SA	SA	SA	SA	SA	N	SA	SA	SA	31	H	A	A	A	A	A	N	A	A	A	N	N	N	N	A	A	SA	SA	SA	SA	59	M	SA	SA	SA	A
SA	D	SA	SA	SA	SA	SA	SA	SA	SA	SA	A	46	H	SA	SA	SA	A	N	SA	SA	SA	SA	32	H	A	A	SA	SA	A	A	A	A	A	SA	SA	SA	SA	SA	SA	A	A	SA	A	63	H	SA	A	SA	A
A	D	SA	A	A	SD	SD	SA	SA	SA	SA	SA	42	H	SA	A	SA	D	D	SD	SA	SD	SA	34	H	N	A	A	A	SD	SD	N	SD	SD	SA	SA	A	SA	SA	N	SA	SD	SA	SA	81	H	SA	SA	SA	SA
SD	SD	SA	SA	SD	SA	SD	SA	SA	SA	SA	SA	52	H	SA	SD	SA	SD	SA	SA	SD	SD	SA	41	H	SA	SA	SA	SA	SD	SD	SA	SD	SA	SA	SA	SA	SA	SA	SA	SA	SD	SA	SA	75	H	SA	SA	SA	SA
N	SD	SA	SD	SD	SA	SD	SA	SA	SA	SA	SA	54	H	SA	SA	SA	SD	SA	SA	SA	SD	SA	41	H	D	A	A	A	SD	D	SA	N	SD	SA	A	A	A	A	A	SA	SD	SA	SA	77	H	SA	SA	SA	SA
A	SA	SA	SD	SD	SA	SD	SD	SA	SA	SA	SA	45	H	SA	SD	SA	SD	SA	SA	SA	SD	SA	45	H	SA	SA	SA	SA	SD	SD	SA	SD	SD	SA	SA	SA	SA	SA	SA	SA	SD	SA	SA	79	H	SA	SA	SA	SA
SA	SA	SA	SA	A	A	SD	A	SA	SA	SA	SA	39	M	SA	A	SA	SA	N	N	SA	SD	SA	34	H	A	SA	A	SA	SA	SA	SA	A	SA	SA	A	SA	SA	SA	SA	SA	SA	SA	SA	59	M	SA	A	SA	SA
A	SA	SA	SD	D	A	SD	SD	SA	A	SA	SA	42	H	SA	N	A	D	SA	A	SA	SD	SA	40	H	SA	A	A	A	A	N	A	N	N	SA	SA	SA	SA	SA	SA	SA	SA	SA	SA	64	H	SA	SA	SA	SA
SA	SD	SA	A	SD	SA	SA	SA	SA	SA	SA	SA	53	H	SA	SD	SA	SA	SA	SA	SA	SA	SA	37	H	SD	SA	SA	SA	SD	SD	SA	SD	SD	SA	SA	SA	SA	SA	SA	SD	SA	SA	SA	75	H	SA	SA	SA	SA
D	A	A	A	D	A	SD	A	A	A	A	A	41	H	A	SD	A	D	A	N	A	D	A	36	H	SD	A	A	A	SD	SD	A	N	A	A	A	A	A	A	A	A	SD	A	A	71	H	A	A	A	A
A	A	A	A	A	A	A	A	A	A	N	D	37	M	SD	SD	SD	D	SD	SA	A	N	SD	25	M	SA	A	N	SD	D	A	N	D	SA	A	SD	D	D	SD	D	D	D	D	D	47	M	A	N	SD	D
D	D	A	A	N	A	SD	SA	SA	SA	SA	SA	47	H	SA	D	SA	SD	SA	SA	SA	SD	SA	44	H	D	N	SA	SA	SD	D	A	D	N	SA	A	N	SA	SA	N	SA	D	SA	SA	81	H	A	A	A	A
SA	N	SA	A	SA	A	SD	A	N	SA	N	A	36	M	SD	A	N	SD	SA	SD	SA	A	SA	29	M	A	SA	N	A	SA	N	A	SA	A	N	A	N	SD	SA	N	N	SD	SA	SA	58	M	SA	A	N	A
A	SA	SA	A	SD	A	SD	SA	SA	SA	SA	SA	45	H	SA	D	SA	SD	SA	SA	SD	SD	SA	40	H	SD	A	SA	SA	SD	SD	A	SD	SA	SA	SA	D	SA	SA	SA	SA	SD	SA	SA	82	H	SA	SA	SA	SA
SA	A	SA	SA	SA	SA	SA	SA	A	SA	A	SA	43	H	A	SA	A	SA	SA	SA	SA	SA	A	30	M	SA	A	A	A	SA	SA	SA	SA	SA	A	A	A	A	A	A	SA	SA	SA	SA	56	M	SA	A	A	A
D	SA	SA	SA	D	SA	D	SA	SA	SA	SA	SA	47	H	SA	SA	SA	D	A	D	SA	D	SA	35	H	SA	SA	SA	SA	SA	SA	SA	SA	SA	SA	SA	SA	SA	SA	SA	SA	D	SA	SA	62	M	SA	SA	SA	SA
D	D	D	A	A	A	N	N	N	N	SA	SA	40	M	SA	SA	SA	SA	SA	N	SA	D	SA	34	H	A	N	N	N	N	A	A	SD	SD	N	N	A	A	N	N	A	A	N	N	60	M	SA	SA	SA	SA
D	SD	SA	A	SD	N	SD	SA	SA	SA	SA	SA	50	H	SA	SA	A	SD	SA	SA	SA	N	SA	38	H	SA	SD	A	SA	SA	A	A	SD	SD	SA	SA	SA	SA	SA	SA	SA	SA	SA	SA	70	H	A	A	A	A
D	D	SA	N	N	SA	D	SA	SA	SA	SA	SA	51	H	SA	D	SA	D	SA	N	SA	D	SA	40	H	D	SA	SA	SA	D	A	N	N	SA	SA	SA	D	SA	SA	D	SA	D	SA	SA	75	H	SA	SA	SA	SA
A	SD	SA	N	N	A	SD	A	SA	SA	SA	SA	47	H	SA	D	A	SD	A	A	SA	SD	SA	41	H	D	A	SA	SA	D	SA	SA	A	D	SA	SA	A	SA	SA	A	SA	D	SA	SA	75	H	SA	SA	SA	SA
SD	SA	SA	SA	N	A	SD	SA	SA	SA	SA	SA	45	H	SA	SA	SA	SA	SA	SA	SA	SA	SA	33	H	SD	SA	SA	SA	SD	SA	SD	SD	SD	SA	SA	SA	SA	SA	SA	SA	SD	SA	SA	75	H	SA	SA	SA	SA
N	A	SA	SD	D	N	D	SA	SA	SA	SA	SA	49	H	SA	SA	SD	SD	SD	N	SA	N	SA	29	M	A	SA	A	A	SD	SD	N	N	N	SA	SA	SA	SA	SA	SA	SA	N	SA	A	69	H	SA	SA	SA	SA
N	N	N	SA	D	SA	SA	D	SA	SA	SA	SA	46	H	SA	SA	SA	D	D	SA	SA	A	A	33	H	SA	D	SA	N	D	SA	SA	SA	SA	SA	SA	D	SA	SA	D	SA	D	SA	D	69	H	SA	SA	SA	SA
SA	SA	SA	SA	SA	SA	SA	SA	SA	SA	SA	SA	44	H	SA	SA	SA	SA	SA	SA	SA	SA	SA	33	H	SA	SA	SA	SA	SA	SA	SA	SA	SA	SA	SA	SA	SA	SA	SA	SA	SA	SA	SA	59	M	SA	SA	SA	SA
N	SD	A	A	SD	SA	SD	SD	SA	SA	SA	SA	46	H	SA	SD	SA	SA	SA	SA	SD	SA	SA	33	H	SA	SA	SA	SA	SA	N	SD	SD	SD	SA	SA	SA	SA	SD	SD	SA	SD	SA	SA	69	H	SA	SA	SA	SA
N	SD	SA	A	A	SA	A	SA	SA	SA	SA	SA	51	H	SA	SD	SD	SD	N	A	SA	SA	SA	34	H	SA	SA	SA	SA	SA	A	SA	SA	SA	SA	SA	SA	SA	SA	SA	SA	SA	SA	SA	60	M	SA	SA	SA	SA
D	D	SA	SA	D	A	SD	SA	SA	SA	SA	SA	48	H	SA	SA	SA	D	A	SA	A	D	A	36	H	D	N	N	N	D	D	A	D	D	A	N	N	A	A	D	A	A	A	A	69	H	A	A	N	N
N	A	SA	N	A	SA	D	SA	SA	SA	SA	SA	47	H	SA	SA	SA	D	SA	SA	SA	D	SA	39	H	A	A	A	A	D	N	SA	D	D	SA	SA	N	SA	SA	A	SA	D	SA	SA	76	H	SA	SA	SA	SA
SA	A	A	A	SA	A	N	A	SA	A	SA	A	39	M	SA	SA	A	SD	SA	SA	SA	SA	SA	36	H	SA	A	SA	N	A	D	A	A	SA	A	A	SA	A	SA	A	SA	A	SA	N	59	M	SA	SA	SA	SA
SD	D	SA	SA	SD	A	SD	A	A	A	SA	A	46	H	A	SD	A	SD	N	A	A	SA	SA	35	H	N	N	A	A	D	N	A	N	A	SA	A	A	A	A	A	SA	SD	SA	A	70	H	SA	A	A	A
SA	D	N	N	D	N	D	A	SA	SA	SA	SA	44	H	SA	D	SD	D	A	A	A	SD	SA	36	H	N	N	A	A	SD	SD	SA	N	SD	A	A	N	A	A	SD	SA	SD	SA	SA	81	H	A	A	A	A
D	D	N	N	N	SD	SD	SA	A	N	SA	N	39	M	SA	N	N	SA	N	A	N	A	A	28	M	SA	A	N	SD	A	SA	A	SA	SA	A	A	SA	A	SA	A	A	SA	SA	A	50	M	SA	A	N	A
D	D	SA	D	D	SA	D	A	SA	SA	A	SA	51	H	SA	SA	SA	D	A	N	D	SD	SA	34	H	A	A	SA	SA	SD	SA	N	SD	SD	SA	SA	SA	SA	SA	SA	SA	SD	SA	SA	75	H	A	A	A	SA
SD	SD	SA	SD	SD	SA	SD	SA	SA	SA	SA	SA	56	H	SA	SA	SA	SD	SA	SA	SA	SD	SA	41	H	SA	SA	SA	SA	SD	SA	SD	SD	SD	SA	SA	SA	SA	SA	SA	SA	SA	SA	SA	67	H	SA	SA	SA	SA
N	A	A	SA	SD	SA	D	A	A	A	A	SA	43	H	A	A	A	D	A	SA	SA	D	SA	37	H	A	A	A	A	A	N	A	A	A	A	A	A	A	A	A	A	A	A	A	59	M	A	A	A	A
SA	D	SA	D	SA	SA	D	SA	SA	SA	SA	SA	47	H	SA	D	SA	D	SA	SA	SA	SA	SA	39	H	SA	D	SA	SA	SA	SA	SA	SA	SA	SA	SA	SA	SA	SA	SA	SA	SA	SA	SA	62	M	SA	SA	SA	SA
D	SA	SA	SD	SD	SA	SD	SA	SA	SA	SA	SA	51	H	SA	N	SA	SA	SA	SA	SA	SA	SA	35	H	N	SD	SA	SA	SD	SD	SA	SA	SD	SA	SA	SA	SA	SA	SA	SA	SD	SA	SA	81	H	SA	SA	SA	SA
A	SA	SA	A	N	SA	N	N	SA	SA	SA	SA	44	H	SA	SA	N	SD	SA	SD	SA	N	SA	33	H	N	SA	SA	SA	N	A	SA	N	N	SA	SA	SA	SA	SA	SA	SA	N	SA	SA	70	H	SA	SA	SA	SA
SD	SD	SA	SA	SA	SA	SA	SA	SA	SA	SA	SA	52	H	SA	SA	SA	SA	SA	SA	SA	SA	SA	33	H	SA	SA	SA	SA	SA	SD	SA	SD	SD	SA	SA	SA	SA	SA	SA	A	SA	A	SA	69	H	SA	A	SA	A
SD	SD	SA	N	SD	SA	SD	SA	SA	SA	SA	SA	54	H	SA	SD	N	SD	SA	A	SA	SA	SA	38	H	SD	SD	SA	SA	SD	SD	N	N	N	N	SA	N	SA	SA	SA	SA	SD	SA	SA	81	H	SA	SA	SA	SA
N	SD	SA	A	A	A	SD	A	SA	SA	A	SA	45	H	SA	SA	SA	SA	D	SD	A	SD	SA	29	M	SA	SA	SA	SA	SA	A	A	A	A	A	A	A	A	A	A	A	A	A	A	57	M	A	A	A	A
SA	D	SA	N	A	A	N	N	SA	SA	SA	SA	45	H	SA	SA	SA	SD	N	N	SA	A	A	33	H	A	N	A	A	N	A	A	A	N	SA	SA	SA	SA	A	SA	SA	SA	SA	SA	64	H	A	A	A	A
N	SD	SA	A	A	D	SD	SA	SA	SA	SA	A	44	H	SA	A	A	SD	N	SD	SA	SD	SA	35	H	A	N	N	N	N	D	A	D	D	A	A	SD	A	N	N	A	A	N	N	65	H	A	A	A	A
N	D	A	N	D	A	D	A	A	SA	A	A	45	H	A	A	A	SD	A	SA	A	A	SA	35	H	A	A	A	A	A	A	A	A	N	A	A	N	A	A	A	A	A	A	SA	61	M	A	A	A	A
SA	A	SA	N	SD	A	SA	A	SA	A	N	SA	46	H	A	A	N	SA	A	SA	SA	SA	A	29	M	SA	A	SA	A	N	A	SA	A	N	A	SA	SA	SA	A	A	A	SA	SA	SA	63	H	SA	SA	A	SA
A	A	A	A	N	SA	SA	SA	A	A	A	A	44	H	A	A	A	A	A	A	A	A	A	30	M	A	A	A	A	N	N	A	N	N	A	N	N	N	N	N	A	A	A	A	61	M	A	A	A	N
SD	SD	SA	SA	A	A	SD	SA	SA	SA	SA	SA	48	H	SA	SD	SA	SD	SA	SA	SA	SD	SA	45	H	A	SA	SA	SA	SD	SD	SA	A	SD	A	SA	SA	SA	SA	SA	SA	SD	SA	SA	76	H	SA	SA	SA	SA
SA	SD	SA	SA	A	A	SA	SA	SA	SA	SA	SA	48	H	SA	SA	SA	SD	SD	SD	SA	SA	SA	29	M	SA	SA	SA	SA	SA	SD	SA	N	SA	SA	N	N	SA	N	N	SA	SD	SA	SA	69	H	SA	SA	SA	SA
N	N	N	N	N	N	N	A	SA	A	A	A	42	H	A	A	A	SD	D	SD	SD	N	SA	27	M	A	SA	SA	SA	SD	N	N	N	N	N	N	N	N	N	N	N	N	N	N	60	M	SA	A	A	A
SA	SA	SA	N	SD	SA	SD	SA	SA	SA	SA	SA	46	H	SA	SA	SA	N	A	SA	N	SD	SA	36	H	SA	N	N	A	SD	N	SA	SA	N	SA	A	N	SA	SA	N	SA	SD	A	SA	72	H	SA	SA	SA	SA
A	D	SA	A	D	A	D	A	A	A	SA	A	44	H	SA	A	A	D	A	D	SA	SA	SA	32	H	A	A	A	A	A	A	A	A	A	A	A	A	A	A	A	A	A	A	A	58	M	A	A	A	A
A	SA	A	SA	N	N	A	SA	A	SA	A	N	39	M	N	A	SA	A	SA	N	SA	A	A	31	H	SA	SA	A	A	SA	A	N	SA	A	N	A	A	SA	SA	A	N	A	SA	A	54	M	SA	A	SA	A
A	N	SA	A	SA	A	N	SA	A	SA	SA	A	43	H	SA	A	SA	A	N	SA	A	N	A	33	H	A	SA	A	N	SA	SA	N	SA	A	SA	N	A	N	A	N	N	A	N	A	50	M	A	SA	A	N
SD	SA	SD	N	D	D	N	SD	SA	SA	SA	SA	40	M	SA	A	SA	SD	A	SA	SA	D	SA	40	H	SA	A	SA	SA	SD	A	SD	N	SD	SA	SA	N	SA	SA	N	SA	SD	SA	SA	75	H	SA	SA	N	N
[truncated: 12 more columns]

## Sheet: Data Code
SA	Strongly Agree	5
A	Agree	4
N	Neutral	3
D	Disagree	2
SD	Strongly Disagree	1
	Knowledge about Antibiotic Use
	Knowledge about Antibiotic Resistance
	Knowledge about antimicrobial stewardship
	Education on Antimicrobial use, resistance,stewardship

## Sheet: Main Data
Gender	Age	Religion	Which university did you graduate from	Marital status	Antibiotic Use?	Antibiotic resistance	Antibiotic stewardship	Question 1	Question 2	QUESTION3	QUESTION4	QUESTION5	QUESTION6	QUESTION7	QUESTION8	QUESTION9	QUESTION10	QUESTION11	QUESTION12	QUESTION13	QUESTION14	QUESTION15	QUESTION16	QUESTION17	QUESTION18	QUESTION19	QUESTION20	QUESTION21	Question1	Question2	Question3	Question4	Question5	Question6	Question7	Question8	Question9	Question10	Question11	Question12	Question13	Question14	Question15	Question16	Question17	Question18	Question19	QUESTION1	QUESTION2
Female	22-25	Christianity	KNUST	Single	Yes (Lectures)	Yes (Lectures)	Yes (Lectures)	SD	SA	SA	A	SD	A	SD	SA	A	SA	SA	A	SA	SA	SA	SD	N	N	SA	SD	SA	SA	SD	SA	SA	SD	N	N	A	N	A	A	N	SA	SA	A	SA	SD	SA	SA	SA	SA
Female	22-25	Christianity	KNUST	Single	Yes (Lectures)	Yes (Self-taught)	No	SD	SD	A	A	SD	A	SD	A	SA	SA	SA	SA	SA	D	SA	SD	SA	A	SA	SD	SA	A	A	A	A	D	D	D	N	N	A	N	N	N	N	N	A	D	SA	SA	SA	SA
Female	22-25	Christianity	KNUST	Single	Yes (Internship)	Yes (Internship)	Yes (Internship)	SA	D	SA	SD	SD	SA	SD	SA	SA	SA	SA	SA	SA	SA	SA	SA	SA	SA	SA	SD	SA	SD	SD	SA	SA	SD	SA	SA	N	SD	D	SA	N	SA	SA	D	SA	SD	SA	SA	SA	SA
Male	22-25	Christianity	KNUST	Single	Yes (Lectures, Internship)	Yes (Lectures, Internship)	Yes (Lectures, Internship)	N	SD	SA	A	A	A	SD	A	SA	SA	SA	SA	SA	A	SA	SD	A	A	A	D	SA	SA	A	A	A	D	D	A	N	N	A	SA	SA	SA	SA	SA	SA	D	SA	SA	SA	SA
Male	22-25	Christianity	KNUST	Single	Yes (Lectures, Internship)	Yes (Lectures, Internship)	Yes (Lectures, Internship)	SD	SD	A	A	N	A	SD	A	SA	SA	SA	A	SA	SD	A	SD	N	A	SA	D	SA	SA	A	A	A	D	D	A	N	N	A	SA	SA	SA	SA	SA	SA	SA	SA	SA	SA	SA
Male	22-25	Christianity	UG	Single	Yes (All three)	Yes (Internship, Self-taught)	Yes (Internship, Self-taught)	A	A	N	N	SD	A	SD	D	SA	SA	N	SA	SA	N	A	A	N	A	D	D	SA	SA	SA	SA	SA	SD	N	D	D	D	SA	SA	SA	SA	SA	SD	SA	N	SA	SA	SA	SA
Male	22-25	Christianity	KNUST	Single	No	Yes (All three)	Yes (All three)	A	SD	A	A	A	A	SD	SA	SA	SA	SA	A	SA	SA	SA	SD	A	A	A	N	SA	N	N	SA	SA	SD	D	A	A	D	SA	SA	SA	SA	SA	SA	A	SD	SA	SA	A	SA
Female	22-25	Christianity	KNUST	Single	Yes (All three)	Yes (All three)	Yes (All three)	N	SD	N	SD	N	SA	SD	SA	SA	SA	SA	SA	SA	SD	SA	SD	A	SD	A	SD	SA	SD	D	A	A	SD	D	D	D	D	SA	N	N	SA	N	D	SA	SD	SA	SA	SA	SA
Female	22-25	Christianity	KNUST	Single	Yes (All three)	Yes (All three)	Yes (Lectures, Internship)	A	D	SA	A	D	SA	SD	SA	SA	A	SA	SA	SA	SA	SA	SD	SA	SA	SA	SD	SA	D	A	A	A	SD	D	A	D	A	SA	SA	SA	SA	SA	SA	SA	SD	SA	SA	A	A
Female	22-25	Christianity	KNUST	Single	Yes (Lectures, Internship)	Yes	Yes	SD	N	SA	SA	SA	SA	SD	SA	SA	SA	SA	SA	SA	SA	SA	SA	SA	SA	SA	SA	SA	SA	SA	SA	SA	SA	SA	SA	SA	SA	SA	SA	SA	SA	SA	SA	SA	SA	SA	SA	SA	SA
Male	26-30	Christianity	KNUST	Single	Yes (All three)	Yes	Yes	SA	SA	SA	SA	SA	SA	SA	SA	SA	SA	SA	SA	SA	SA	SA	SA	SA	SA	SA	SA	SA	SA	SA	SA	SA	SA	SA	SA	SA	SA	SA	SA	SA	SA	SA	SA	SA	SA	SA	SA	SA	SA
Male	22-25	Christianity	KNUST	Single	Yes (Lectures)	Yes (Lectures)	Yes (Internship)	N	D	SA	A	D	A	SD	N	SA	A	A	A	A	N	N	SD	A	A	A	A	SA	N	N	A	A	SD	D	A	N	N	SA	A	A	A	A	A	A	SD	A	A	A	A
Female	22-25	Christianity	KNUST	Single	Yes (All three)	Yes (All three)	Yes (All three)	SA	SA	SA	N	D	A	SD	N	SA	SA	SA	SA	SA	SA	SA	SD	SA	D	SA	SD	SA	SD	SD	SA	SA	SA	SD	SA	SD	SD	SA	SA	SA	SA	SA	SA	SA	SD	SA	SA	SA	SA
Male	22-25	Christianity	KNUST	Single	Yes (Lectures, Internship)	Yes (Lectures, Internship)	Yes (Internship, Self-taught)	SD	SD	SA	N	A	A	SD	SA	SA	A	SA	SA	SA	SD	SA	SD	SA	SA	A	N	SA	SA	SD	SD	SD	SD	SD	SA	SA	SD	SA	SA	SA	SA	SD	SA	SA	SA	SA	SA	SA	SA
Male	22-25	Christianity	KNUST	Single	Yes	Yes	Yes	A	SA	N	SA	A	A	SA	SA	SA	SA	SA	SA	SA	N	SA	D	N	SD	SA	SA	SA	SD	A	A	SA	SD	SD	SA	SD	SD	A	SA	N	SA	SA	SA	SA	SA	SA	SA	A	A
Male	26-30	Christianity	UHAS	Single	Yes (All three)	Yes (All three)	Yes (Lectures, Internship)	SA	SA	SA	SA	N	SA	D	SA	SA	SA	SA	SA	SA	D	SA	D	SA	SA	SA	D	SA	D	SA	SA	SA	D	A	SA	D	D	SA	SA	D	SA	SA	SA	SA	D	SA	SA	SA	SA
Female	22-25	Christianity	KNUST	Single	Yes (Lectures)	Yes (Lectures)	Yes (Lectures)	A	A	A	D	D	A	D	A	A	A	A	A	A	A	A	D	A	A	A	D	A	A	A	A	A	A	D	A	D	D	D	D	A	A	A	A	A	A	A	A	A	A
Male	22-25	Christianity	KNUST	Single	Yes (All three)	No	No	A	SA	SA	SA	SA	SA	SD	SA	SA	SA	SA	SA	SA	SD	SA	SD	SA	SD	SA	SD	SA	SA	D	SA	SA	SD	SA	SA	D	D	SA	SA	SA	SA	SA	SA	SA	SD	SA	SA	SA	SA
Female	26-30	Christianity	Central	Single	Yes (Lectures)	Yes (Lectures)	Yes (Lectures)	SA	SA	SA	SA	D	SA	D	SA	SA	SA	SA	SA	SA	SA	SA	N	N	SA	SA	SA	A	N	N	N	N	N	SA	SA	SA	SA	SA	SA	SA	SA	SA	SA	SA	SA	SA	SA	SA	SA
Female	22-25	Christianity	KNUST	Single	Yes (Lectures)	Yes (Internship)	Yes (Internship)	A	A	A	SA	N	SA	A	A	A	A	SA	SA	SA	A	A	A	A	A	SA	SA	SA	A	A	SA	SA	SA	SA	SA	SA	A	A	A	A	A	SA	SA	SA	SA	SA	A	SA	SA
Female	22-25	Christianity	Central	Single	Yes	Yes	No	SA	SA	SA	A	A	A	SA	A	SA	SA	SA	SA	SA	SA	SA	SA	SA	A	A	A	A	SA	SA	SA	SA	SA	SA	SA	SA	SA	SA	SA	SA	SA	SA	SA	SA	SA	SA	SA	A	A
Female	22-25	Christianity	KNUST	Single	Yes (Internship)	No	No	SA	SA	SA	SA	SA	SA	SA	SA	SA	SA	SA	SA	SA	A	SA	A	A	A	SA	SA	SA	SA	SA	SA	SA	SA	SD	SA	SA	SD	N	SA	SA	SA	SA	SA	SA	SA	SA	SA	SA	SA
Female	22-25	Christianity	UHAS	Single	Yes (Lectures, Internship)	Yes (Internship)	Yes	SD	SA	SA	N	SD	SA	SD	SA	SA	SA	SA	SA	SA	SA	SA	D	SD	N	SA	SD	SA	SD	A	SA	SA	SD	SD	SA	SD	SD	SA	SA	SD	SA	SA	SD	SA	SD	SA	SA	SA	SA
Female	22-25	Christianity	KNUST	Single	Yes (Lectures, Internship)	Yes (Lectures, Internship)	Yes (Lectures, Internship)	SA	SA	SA	SD	N	SA	D	SA	SA	SA	SA	SA	SA	SA	SA	SD	SA	A	SA	SD	SA	SA	SA	SA	SA	SA	SA	SA	N	SD	SA	SA	SA	SA	SA	SA	SA	SD	SA	SA	SA	SA
Male	26-30	Christianity	Other	Married	Yes (Internship)	Yes (Internship)	No	SD	D	SA	N	N	A	SD	SA	SA	SA	SA	SA	SA	A	SA	SD	SD	N	SA	N	SA	A	A	N	A	SD	A	A	N	A	N	SA	SA	SA	SA	A	SA	SD	SA	SA	SA	SA
Female	22-25	Christianity	KNUST	Single	Yes (Lectures, Internship)	Yes	Yes	D	D	SA	N	A	A	D	D	SA	SA	SA	SA	SA	D	SA	SD	SA	SA	SA	D	SA	A	N	A	A	D	D	A	A	D	SA	SA	N	SA	SA	SA	A	SA	D	A	SA	SA
Male	>30	Christianity	Other	Single	Yes (Lectures)	Yes (Lectures)	Yes (Lectures)	A	SD	SA	N	D	SA	SD	A	SA	SA	SA	SA	SA	SD	A	SD	N	N	SA	SD	SA	N	N	A	SA	SD	D	D	D	D	D	SA	SD	SA	SA	SD	SA	A	SA	SA	SA	SA
Male	22-25	Christianity	KNUST	Single	Yes (Lectures)	Yes (Internship)	Yes (Internship)	SA	SD	A	A	N	SA	SD	SA	SA	SA	SA	SA	SA	A	SA	SD	SA	N	SA	SD	SA	SA	A	A	A	A	SD	SA	SD	SD	A	SA	SA	SA	SA	SD	SA	N	SA	SA	SA	SA
Female	22-25	Christianity	KNUST	Single	Yes (Lectures, Internship)	Yes (Lectures, Internship)	Yes (Lectures, Internship)	N	D	A	N	SD	N	SD	A	SA	SA	SA	A	SA	N	SA	SD	A	N	A	SD	A	N	N	N	N	N	N	A	N	N	SA	SA	A	SA	SA	A	A	N	A	A	A	A
Female	22-25	Christianity	UHAS	Single	Yes (Lectures)	Yes (Lectures)	No	SD	SA	SA	A	SD	SA	SD	SA	SA	SA	SA	SA	SA	SA	SA	SD	SA	SA	SA	SA	SA	SD	SA	SA	SA	SD	SD	SD	A	SA	D	SA	SA	SA	SA	SD	SA	SD	SA	SA	SA	SA
Female	22-25	Christianity	UHAS	Single	Yes (Lectures)	Yes (Lectures)	Yes (Lectures)	N	D	SA	D	N	A	SD	A	SA	SA	SA	SA	SA	SA	A	SD	SA	SA	SA	N	SA	N	SA	SA	A	SD	D	SA	N	D	SA	SA	A	SA	SA	SA	SA	D	SA	SA	A	A
Male	26-30	Christianity	KNUST	Single	Yes (Internship)	Yes (Internship)	Yes (Internship)	SD	SA	SA	N	D	A	SD	SD	SA	SA	SA	SA	SA	SA	SA	SD	SA	SA	SA	SD	SA	SA	SA	SA	SA	SD	SA	SA	SD	N	SA	SA	SA	SA	SA	SA	SA	N	SA	A	SA	SA
Female	22-25	Christianity	KNUST	Single	Yes (Lectures, Internship)	Yes (Lectures)	Yes (Lectures)	SD	D	SA	A	D	SA	SD	SA	SA	SA	SA	SA	SA	D	SA	D	SA	A	SA	D	SA	SA	SA	SA	SA	D	SD	N	SA	N	SA	SA	SA	SA	SA	SA	SA	N	SA	SA	SA	SA
Female	22-25	Christianity	KNUST	Single	Yes (Lectures, Self-taught)	Yes (Lectures, Self-taught)	Yes (Lectures, Self-taught)	SD	SD	A	A	N	SA	SD	SA	SA	SA	SA	SA	SA	SD	SA	SD	SA	SA	SA	SD	SA	SD	SA	SA	SA	SD	A	D	D	D	SA	SA	SA	SA	SA	A	SA	A	SA	SA	A	A
Female	22-25	Christianity	KNUST	Single	Yes (Lectures, Internship)	Yes (Lectures, Internship)	Yes (Lectures, Internship)	D	D	SA	D	N	SA	D	SA	SA	SA	SA	D	SA	SA	SA	D	SA	SA	SA	SD	SA	SA	A	SA	A	A	SD	SA	SA	SA	SD	SA	SA	SA	SA	SA	SA	N	SA	SA	SA	SA
Female	22-25	Christianity	KNUST	Single	Yes (Lectures)	Yes (Lectures)	Yes (Lectures)	A	A	SA	N	A	N	SD	A	SA	SA	SA	SA	SA	SA	SA	SD	SA	N	SA	SD	SA	SA	SA	SA	SA	N	SD	SA	N	SD	SA	SA	SA	SA	SA	SA	SA	SD	SA	SA	SA	SA
Male	22-25	Christianity	KNUST	Single	Yes (All three)	Yes (All three)	Yes (Internship)	SD	SA	SA	A	D	A	D	A	SA	SA	SA	SA	SA	N	SA	SD	N	N	SA	SA	SA	A	SA	SA	SA	SD	A	A	A	A	A	SA	SA	SA	SA	N	SA	SD	SA	SA	SA	SA
Female	22-25	Christianity	KNUST	Single	Yes (Lectures, Self-taught)	Yes (Lectures, Self-taught)	Yes (Lectures, Self-taught)	D	D	D	N	SA	SD	SD	SA	SA	SA	SA	SA	SA	N	SA	SD	SA	SA	SA	SA	SA	SD	D	A	A	SD	SD	SA	SD	SD	SA	SA	SA	SA	SA	SA	SA	SD	SA	SA	SA	SA
Female	22-25	Christianity	KNUST	Single	Yes (Lectures, Internship)	Yes (Lectures)	Yes (Lectures, Self-taught)	A	A	SA	N	A	A	A	N	A	N	SD	A	N	SD	A	N	A	A	A	SA	A	A	A	A	A	SA	A	A	SA	A	A	A	N	A	SA	A	SA	N	A	A	N	A
Female	22-25	Christianity	KNUST	Single	Yes (All three)	Yes (All three)	Yes (All three)	N	SD	SA	A	D	A	SD	SA	SA	SA	SA	SA	SA	SA	SA	SD	SA	SA	SA	SD	SA	D	SA	SA	SA	D	SD	A	N	A	A	A	D	SA	A	D	SA	SD	A	SA	SA	SA
Female	22-25	Islam	KNUST	Single	Yes (Lectures, Internship)	Yes (Lectures, Internship)	Yes (Lectures, Internship)	SD	SD	SA	D	SD	A	SD	SD	SA	SA	SA	SA	SA	SD	SA	SD	SA	SD	SA	SD	SA	SD	SA	N	SD	SD	SD	SD	SD	SD	SA	SA	SD	SA	SA	SD	SD	SD	SA	SD	SA	SA
Male	22-25	Christianity	KNUST	Single	Yes (Lectures, Internship)	Yes (Lectures, Internship)	Yes (Lectures, Internship)	SD	SA	SA	N	N	SA	SD	SA	SA	SA	SA	SA	SA	SD	SA	SD	SA	N	SA	SD	SA	SD	A	SA	SA	SD	SD	SA	SD	SD	SA	A	SD	SA	SA	SD	SA	SD	SA	SA	SA	SA
Female	22-25	Christianity	KNUST	Single	Yes (Internship)	Yes (Lectures)	Yes (Lectures)	D	SA	SA	A	SD	A	SA	SA	SA	SA	SA	SA	SA	SA	SA	SD	SA	D	SA	SA	SA	SA	SA	SA	SA	SD	SD	SA	D	SD	SA	SA	N	SA	SA	A	SA	SD	SA	SA	SA	A
Male	22-25	Christianity	KNUST	Single	Yes (Lectures)	Yes	Yes	SD	SA	SA	SD	SD	A	SD	SD	SA	SA	SA	SA	SA	N	A	SD	SA	N	SA	SD	SA	SD	SD	N	SD	SD	N	D	SD	SD	N	SA	SD	SA	SA	SA	SA	SA	SD	SA	SA	SA
Female	22-25	Christianity	UHAS	Single	Yes (Lectures)	Yes (Lectures)	Yes (Lectures)	A	SA	SA	D	D	SA	SD	SA	SA	SA	SA	SA	SA	SA	SA	SD	SA	SA	SA	SA	SA	SD	A	D	D	SD	SD	SD	SD	SD	A	A	A	N	A	N	SA	SD	SA	SA	A	A
Male	22-25	Christianity	KNUST	Single	Yes (Lectures, Self-taught)	Yes (Lectures, Self-taught)	Yes (Lectures, Self-taught)	A	SD	SA	A	N	SA	SD	SA	SA	A	SA	SA	A	SA	SA	SA	SA	SA	A	SA	SA	A	A	A	A	A	A	SA	A	N	SA	SA	SA	SA	SA	SA	N	N	SA	SA	SA	SA
Male	22-25	Christianity	KNUST	Single	Yes (Self-taught)	Yes (Lectures)	Yes (Lectures)	SA	SA	A	N	SD	A	SD	N	SA	SA	SA	SA	SA	SD	SD	SD	SA	SA	SA	SD	SA	SD	SD	SA	SA	SD	SD	SA	SD	N	SA	SA	SD	SA	SA	SA	SA	SD	SA	SA	SA	SA
Male	22-25	Christianity	KNUST	Single	Yes (All three)	Yes (Lectures, Internship)	Yes (Lectures, Internship)	SA	A	SA	A	SA	A	SA	A	SA	A	SA	A	SA	A	SA	A	SA	SA	SA	A	SA	SA	SA	A	SA	A	A	SA	A	A	SA	SA	SA	SA	SA	SA	SA	A	SA	A	SA	A
Female	22-25	Christianity	KNUST	Single	Yes (Lectures)	Yes (Internship)	No	SA	SD	SA	SD	SD	SA	SD	A	SA	SA	SA	SA	SA	N	A	SD	SA	A	SA	SA	SA	A	A	A	A	A	A	D	D	SA	A	A	A	A	A	A	SA	D	SA	SA	A	A
Female	22-25	Christianity	KNUST	Single	Yes (Lectures, Internship)	Yes (Lectures, Internship)	No	A	A	SA	N	D	A	D	SA	SA	SA	SA	SA	SA	A	SA	D	SA	N	A	A	SA	A	A	A	A	D	D	A	N	N	A	SA	N	SA	SA	SD	SA	SD	SA	SA	SA	A
Female	22-25	Islam	KNUST	Single	Yes (Lectures)	Yes (Lectures)	Yes (Lectures)	N	A	SA	D	D	N	D	SA	SA	A	SA	SA	SA	D	SA	D	SA	A	SA	D	SA	N	A	N	A	SD	SA	N	D	D	SA	SA	A	SA	SA	SA	A	SA	A	N	A	A
Male	22-25	Christianity	KNUST	Single	Yes (All three)	Yes (Lectures, Self-taught)	Yes (All three)	N	D	SA	N	N	A	SD	A	SA	A	A	SA	SA	SA	A	A	A	A	N	A	SA	N	N	A	A	A	N	A	SD	SD	A	SD	A	N	SD	N	SD	A	A	A	SA	SA
Male	22-25	Christianity	UHAS	Single	Yes (Lectures)	Yes (Lectures)	Yes (Lectures)	A	D	A	N	SD	A	SD	D	A	SA	SA	SA	SA	D	A	N	SA	SA	SA	D	SA	SD	SD	SD	SD	SD	A	SD	SD	D	D	SA	SA	SA	SA	SA	SA	SD	SA	SA	SA	SA
Male	22-25	Christianity	KNUST	Single	Yes (All three)	Yes (All three)	Yes (All three)	SA	SD	SA	SA	SD	SD	SD	SA	SA	SA	SA	SA	SA	SD	SA	SD	SA	SA	SA	SA	SA	SD	SD	SA	SA	SD	SA	SA	SA	SA	SA	SA	SA	SA	SA	SA	SA	SA	SA	SA	SA	SA
Male	22-25	Christianity	KNUST	Single	Yes (Lectures, Internship)	Yes (Internship, Self-taught)	Yes (Internship)	D	D	D	SD	A	SA	SD	SA	SA	SA	SA	SA	SA	SA	SA	SD	SA	SA	A	D	SA	D	N	SA	SA	SD	D	SA	D	SD	SA	SA	N	SA	SA	N	SA	SD	SA	SA	SA	SA
Female	22-25	Christianity	KNUST	Single	Yes	Yes	Yes	SA	SA	SA	SA	SA	SA	SA	SA	SA	SA	SA	SA	SA	SA	SA	SD	N	N	SA	SA	SA	SA	SA	SA	SA	SA	SA	SA	SD	SA	SA	N	N	SA	SA	N	SA	SA	SA	SA	SA	SA
Female	22-25	Christianity	KNUST	Single	Yes (Lectures)	Yes (Lectures)	Yes (Lectures)	SA	SA	SA	SA	SA	SA	SA	SA	SA	SA	SA	SA	SA	SA	SA	SA	SA	SA	SA	SA	SA	SA	SA	SA	SA	SA	SA	SA	SA	SA	SA	SA	SA	SA	SA	SA	SA	SA	SA	SA	SA	SA
Male	22-25	Christianity	KNUST	Single	Yes (Lectures)	Yes (Lectures)	Yes (Lectures)	SA	D	A	N	A	A	D	A	SA	SA	SA	SA	SA	SA	SA	D	SA	SA	SA	N	SA	SA	SA	SA	SA	SA	SA	SA	SA	SA	SA	SA	SA	SA	SA	SA	SA	SA	SA	SA	SA	SA
Female	22-25	Christianity	KNUST	Single	Yes (Lectures, Internship)	Yes	No	A	D	A	A	A	D	D	N	A	A	A	A	A	A	D	D	N	A	A	D	A	A	A	A	A	N	A	A	A	A	A	A	A	A	A	A	A	D	A	A	A	A
Female	22-25	Christianity	KNUST	Single	Yes (Lectures)	Yes	Yes	A	SA	SA	SA	SD	SD	SA	SA	SA	SA	SA	SA	SA	SA	SA	SD	N	N	SA	SA	SA	N	SA	SA	SA	SA	SA	SA	N	N	SA	N	N	SA	SA	N	SA	SD	SA	SA	A	SA
Male	22-25	Christianity	KNUST	Single	Yes (All three)	Yes (Internship, Self-taught)	Yes (Internship, Self-taught)	A	SD	SD	SA	SD	SD	SD	N	SA	SA	SA	SA	SA	SA	SA	SD	SA	SA	SA	SD	A	N	D	SA	SA	SA	A	SA	N	SD	SA	SA	SA	A	A	A	N	SA	SA	SA	SA	A
Female	22-25	Christianity	KNUST	Single	Yes (All three)	Yes (All three)	Yes (All three)	SA	SA	SA	N	A	SA	D	SA	SA	SA	SA	SA	A	A	SA	D	SA	N	SA	SA	SA	SA	SA	SA	SA	SA	SA	SA	SA	SA	SA	SA	SA	SA	SA	SA	SA	SA	SA	SA	SA	SA
Male	22-25	Christianity	KNUST	Single	Yes (Lectures)	Yes (Internship)	Yes (Internship)	N	A	A	A	D	D	D	SA	SA	SA	SA	SA	SA	SA	SA	SA	SA	N	SA	SA	SA	N	N	N	N	N	A	SD	SD	SD	SA	SA	A	A	A	N	A	N	A	A	SA	SA
Male	22-25	Christianity	KNUST	Single	Yes (Lectures, Internship)	Yes (Lectures, Internship)	Yes (Lectures, Internship)	N	D	SA	D	D	SA	D	SA	SA	SA	SA	SA	SA	D	SA	D	SA	SA	SA	SD	SA	SA	SA	SA	SA	SD	SD	A	SD	SA	N	N	N	N	N	SA	SA	SA	SA	SA	SA	A
Male	26-30	Christianity	KNUST	Single	Yes (All three)	Yes (Lectures, Internship)	Yes (Lectures)	D	SA	SA	D	N	SD	SD	SA	SA	SA	SA	SA	SA	N	N	SD	A	SA	SA	SD	SA	D	D	A	A	D	D	D	N	N	A	SA	N	SA	SA	SA	SA	SD	SA	SA	SA	A
Female	22-25	Christianity	KNUST	Single	Yes (Lectures)	Yes (Lectures)	No	D	D	SA	N	N	D	SD	SA	SA	SA	SA	SA	SA	SA	SA	SD	SA	N	SA	D	SA	A	A	A	A	SD	SA	SD	SD	SD	SA	SA	SA	SA	SA	SA	SA	SA	SD	SA	A	A
Male	22-25	Christianity	KNUST	Single	Yes (Internship)	Yes (Internship)	No	A	A	SA	A	A	SA	A	A	SA	A	A	SA	A	A	SA	A	SA	N	N	A	A	A	A	A	A	A	A	SA	A	SA	A	A	SA	A	N	A	A	SA	A	SA	SA	A
Male	26-30	Christianity	KNUST	Single	Yes (Lectures)	Yes (Lectures)	Yes (Lectures)	SD	SD	SA	SA	SD	SA	SD	SA	SA	SA	SA	SA	SA	SD	SA	SD	SA	A	SA	SA	SA	SD	SA	SA	SA	SD	SD	SA	SD	SD	SA	SA	SD	SA	SA	SD	SA	SD	SA	SA	SA	SA
Female	22-25	Christianity	KNUST	Single	Yes (All three)	Yes (Lectures)	Yes (All three)	SA	SD	SD	A	SD	SA	SD	SA	SD	SA	SA	SA	SA	SD	SA	SD	SA	N	SA	SD	SA	A	A	A	A	A	SD	A	N	N	SA	SA	SA	SA	SA	SA	SA	SD	SA	SA	SA	SA
Male	22-25	Christianity	UHAS	Single	Yes (Internship)	Yes (Internship)	Yes (Internship)	SD	SD	SD	SD	SD	SA	SD	SA	SA	SA	SA	SA	SA	SD	SA	SA	SA	SD	SA	SA	SA	SD	SD	SA	SA	SD	SD	SA	SD	SD	SA	SA	SA	SA	SA	SA	SA	SD	SA	SA	SA	SA
Female	22-25	Christianity	KNUST	Single	No	No	No	A	D	SA	N	D	A	N	D	SA	SA	SA	SA	SA	SA	SA	SA	SA	SA	SA	SA	SA	N	SA	SA	SA	SD	SA	N	SD	A	SA	SA	SA	SA	SA	SA	SD	SA	SA	SA	N	N
Female	22-25	Christianity	KNUST	Single	Yes (Lectures)	Yes (Lectures)	Yes (Lectures)	A	SD	SA	SA	SD	N	SD	SA	SA	SA	SA	SA	A	A	N	SD	N	SD	SA	SD	SA	A	A	A	A	SD	D	SA	A	N	SA	A	A	A	A	D	A	D	SA	A	SA	A
Male	22-25	Christianity	KNUST	Single	Yes (Lectures, Self-taught)	Yes (Lectures, Self-taught)	Yes (Lectures, Self-taught)	D	SA	SA	SD	D	SA	SA	SA	SA	SA	SA	SA	SA	D	SA	D	SA	SA	SA	SA	SA	N	N	A	N	D	SA	SA	SA	SA	SA	SA	SA	SA	SA	SA	SA	SD	SA	SA	SA	SA
Female	26-30	Christianity	KNUST	Single	Yes (All three)	Yes	No	SD	SD	A	SD	A	SA	D	SD	SA	SA	SA	SA	SA	SA	SA	SD	SA	SA	SA	SA	SA	SA	SA	SA	SA	SD	SD	SA	SA	SD	SA	SA	SA	SA	SA	SA	SA	SD	SA	SA	SA	SA
Male	22-25	Christianity	KNUST	Single	Yes (Lectures)	Yes (Lectures)	Yes (Lectures)	SA	A	A	A	N	A	SD	SA	SA	SA	SA	SA	SA	SA	N	SA	SA	A	SA	SD	SA	SA	SA	SA	SA	SD	SD	SA	SA	SA	SA	SA	SA	SA	SA	SA	SA	SA	SA	SA	SA	SA
Male	26-30	Christianity	KNUST	Other	No	No	No	A	N	A	N	N	D	D	D	A	A	A	A	A	D	D	D	A	D	N	SD	A	D	D	D	D	D	N	N	N	N	N	A	A	A	A	A	A	SD	A	A	A	A
Male	26-30	Christianity	UHAS	Single	Yes (All three)	Yes (All three)	Yes (Internship)	SA	D	SA	N	D	A	D	A	SA	SA	SA	N	SA	N	SA	D	A	N	SA	A	N	A	N	A	SA	D	D	A	SD	N	SA	SA	N	SA	SA	N	SA	SD	SA	A	A	A
Male	22-25	Christianity	KNUST	Single	Yes (All three)	Yes (All three)	Yes (All three)	SA	D	SA	D	N	SA	D	N	SA	SA	SA	SA	SA	D	SA	D	SA	SD	SA	SD	SA	SD	SD	SA	SA	SD	SD	SA	N	N	SA	SA	SD	SA	SA	SA	SA	SD	SA	SA	SA	SA
Female	22-25	Christianity	KNUST	Single	Yes (Lectures)	Yes (Lectures)	Yes (Lectures)	D	D	SA	D	N	SA	D	SA	SA	SA	SA	SA	SA	D	SA	D	SA	SA	SA	D	SA	D	SA	SA	SA	D	D	SA	N	D	SA	SA	N	SA	SA	N	SA	D	SA	SA	A	A
Female	22-25	Christianity	KNUST	Single	Yes (Lectures, Internship)	Yes (Lectures, Internship)	Yes (Lectures, Internship)	A	D	SA	SA	SD	SA	SD	SA	SA	SA	SA	SA	SA	N	SA	SD	SA	SA	SA	SD	SA	D	SA	SA	SA	SD	D	SA	D	D	SA	SA	SA	SA	SA	SA	SA	D	SA	SA	SA	SA
Male	22-25	Christianity	KNUST	Single	Yes (Lectures, Internship)	Yes (Lectures)	Yes (Lectures, Internship)	A	A	SA	N	A	SA	SD	A	SA	A	SA	SA	SA	SA	N	A	SA	N	SA	SD	SA	SA	SA	SA	SA	SA	N	A	A	N	A	SA	N	SA	SA	SA	SA	N	SA	SA	A	SA
Male	26-30	Christianity	KNUST	Single	Yes (Lectures)	No	Yes (Lectures)	SA	SA	SA	A	A	N	N	N	A	SD	N	SD	N	N	SD	SD	SD	A	N	N	A	SA	A	SD	A	SD	A	N	SD	A	N	A	SD	A	N	N	SD	SD	A	N	A	N
Female	22-25	Christianity	KNUST	Single	Yes (All three)	Yes	Yes	SD	SD	SA	N	D	A	SD	A	SA	SA	SA	SA	SA	D	SA	SD	SA	A	SA	N	SA	SD	D	SA	SA	SD	SA	D	D	D	SA	SA	N	SA	SA	N	SA	SD	SA	SA	SA	A
Male	26-30	Christianity	KNUST	Single	Yes (Lectures)	Yes (Lectures)	No	SA	D	SA	SA	A	SA	SA	SA	SA	SA	SA	SA	SA	A	SA	SA	A	SA	A	SA	A	SA	A	A	A	A	A	SA	A	SA	SA	SA	N	SA	N	A	SA	SA	SA	A	SA	A
Male	26-30	Christianity	KNUST	Single	Yes (All three)	Yes (All three)	Yes (Lectures, Internship)	SA	D	SA	N	N	SD	SD	A	SA	SA	SA	SA	SA	A	N	SD	SA	A	SA	SD	SA	N	N	A	A	SD	N	SA	N	N	A	SA	SD	SA	SA	SA	SA	SD	SA	SA	SA	SA
Male	22-25	Christianity	KNUST	Single	Yes (All three)	Yes (All three)	No	SA	SD	SA	SA	SA	N	SA	SA	SA	SA	A	A	SA	SA	SA	D	A	D	A	A	A	A	N	A	A	A	A	A	N	A	A	A	A	A	A	A	A	A	A	A	A	A
Female	22-25	Christianity	KNUST	Single	Yes (Lectures)	Yes (Lectures)	Yes (Lectures)	D	SA	SA	A	D	A	SD	A	SA	A	SA	SA	SA	D	SA	SD	SA	A	A	A	A	SD	SD	A	A	SD	SA	N	SD	SD	SA	SA	SA	SA	SA	SA	SA	SA	SA	SA	SA	SA
Female	22-25	Christianity	KNUST	Single	Yes (Lectures)	Yes (Lectures)	Yes (Lectures)	SD	A	SA	SA	D	SA	D	SA	SA	SA	SA	SA	SA	SA	SA	SD	SA	N	SA	D	SA	SA	SA	SA	SA	SD	SD	SA	SA	SD	SA	SA	SA	SA	SA	SA	SA	SD	SA	SA	SA	SA
Female	22-25	Christianity	KNUST	Single	Yes (Lectures)	Yes (Lectures)	Yes (Internship)	SD	D	SD	A	SD	A	SD	SA	SA	SA	SA	SA	SA	SA	SA	SD	SA	SA	SA	SD	SA	D	N	A	A	SD	SD	SD	SD	SD	SA	SA	N	SA	A	N	SA	SD	SA	SA	SA	SA
Female	22-25	Christianity	KNUST	Single	Yes (All three)	Yes (All three)	No	D	SA	SA	SA	SD	SA	SD	A	A	A	SA	SA	SA	SA	SA	D	A	SA	SA	SD	SA	SD	SA	SA	SA	SD	SA	SA	SD	SA	SA	SA	N	SA	SA	SA	SA	SD	SA	SA	SA	SA
Male	22-25	Christianity	KNUST	Single	Yes (Lectures)	Yes (Internship)	Yes (Lectures)	A	N	A	A	A	N	SD	A	SA	A	SA	A	SA	SA	SA	D	SA	SD	SA	SD	SA	SA	N	SA	N	SD	A	N	N	SD	SD	SA	A	SA	SA	SA	A	SA	SA	SA	SA	SA
Female	22-25	Christianity	KNUST	Single	Yes (Lectures, Internship)	Yes (Lectures)	Yes (Lectures, Internship)	D	SD	D	N	D	A	SD	A	SA	N	N	D	SA	D	N	SD	SA	A	A	N	A	D	N	A	A	SD	D	SA	D	D	SA	A	N	SA	A	N	A	D	N	A	A	A
Male	22-25	Christianity	KNUST	Single	Yes	No	No	A	SA	A	SA	A	SA	A	SA	A	SA	A	N	A	SA	A	N	SD	SA	A	SA	A	SA	A	A	N	A	A	SA	A	SA	A	A	SA	A	SA	A	A	SA	A	N	SA	A
Female	22-25	Christianity	KNUST	Single	Yes (All three)	Yes (All three)	Yes (All three)	N	SD	SA	D	SD	SA	SD	SA	SA	SA	SA	SA	SA	SD	SA	SD	SA	N	SA	SD	SA	SD	SD	A	A	SD	SD	SA	SD	SD	SA	SA	N	SA	SA	A	SA	SD	SA	SA	SA	SA
Male	22-25	Islam	KNUST	Single	No	Yes	No	D	N	A	SA	A	N	A	N	A	A	N	N	D	A	SA	SA	D	SA	A	SA	A	SA	A	A	SD	D	A	N	A	N	A	A	N	N	A	N	SD	SD	A	A	A	N
Female	22-25	Christianity	KNUST	Single	Yes (Lectures, Internship)	Yes (Lectures)	Yes (Lectures)	D	SD	SA	A	D	N	SD	SA	SA	SA	SA	SA	SA	SA	A	A	SD	A	SA	SA	SA	SA	SA	SA	SA	SA	SA	SA	SA	SD	SA	SA	SA	SA	SA	SA	SA	SD	SA	SA	SA	SA
Female	22-25	Christianity	KNUST	Single	Yes (Lectures, Internship)	Yes (Lectures, Internship)	Yes (Lectures, Internship)	SD	SD	SA	A	SD	SA	SD	SA	SA	SA	SA	SA	SA	N	SA	SD	SA	N	SA	N	SA	N	A	A	SA	SD	N	SA	N	SA	SA	A	N	SA	SA	N	SA	N	SA	SA	SA	SA
Male	22-25	Christianity	KNUST	Single	Yes	Yes	Yes	SA	D	A	A	SA	A	N	A	A	A	SA	SA	SA	SA	A	A	A	A	A	A	A	SA	SA	SA	SA	SA	A	SA	SA	SA	SA	SA	SA	SA	SA	SA	A	A	A	A	SA	SA
Female	22-25	Christianity	Central	Single	Yes (Lectures, Internship)	Yes (Lectures, Internship)	Yes (Lectures, Internship)	N	D	SA	A	N	N	D	SA	SA	SA	SA	A	SA	SA	SA	SD	SA	A	A	D	SA	N	N	N	A	SD	D	D	D	D	D	SA	N	SA	SA	D	A	D	A	A	SA	SA
Male	22-25	Christianity	KNUST	Single	No	Yes (Internship)	Yes (Internship)	SA	SA	N	D	D	SA	D	SA	SA	SA	SA	A	A	SA	SA	N	SA	SA	SA	D	SA	N	SA	SA	SA	SA	SA	SA	SA	SA	SA	SA	A	SA	SA	N	SA	SA	SA	SA	SA	SA
Female	26-30	Christianity	KNUST	Single	Yes (Lectures)	Yes (Lectures)	Yes (Lectures)	A	SA	SA	SA	A	SA	SD	SA	SA	SA	SA	SA	SA	SA	A	SD	SA	N	SA	SD	SA	SA	A	SA	SA	N	N	SA	SA	A	SA	SA	SA	SA	N	N	SA	N	SA	SA	SA	SA
Male	26-30	Christianity	KNUST	Single	Yes (All three)	Yes (All three)	Yes (Internship, Self-taught)	A	SD	SA	SA	N	A	SD	A	SA	SA	SA	SA	SA	A	A	SD	SA	A	A	D	SA	A	D	A	A	SD	A	A	A	D	A	A	SD	SA	SA	SD	SA	SD	SA	SA	SA	SA
Male	22-25	Christianity	KNUST	Single	Yes (Lectures)	Yes (Lectures)	No	SD	SD	A	SD	SD	SD	SD	SD	SA	SA	SA	SA	SA	SD	SA	SA	SA	SD	N	N	SA	N	SD	N	A	N	SD	A	A	SD	SA	N	A	SA	A	SD	SD	SD	SA	SA	A	A
Male	22-25	Christianity	KNUST	Single	Yes (Lectures, Internship)	Yes (Lectures, Internship)	Yes (Lectures, Internship)	SD	SD	A	SD	SD	SD	SD	SA	SA	SA	SA	SA	SA	SD	SA	SD	SA	SA	SA	SD	SA	SD	SA	SA	SA	SD	SA	SD	A	SA	SA	SA	SA	SA	SA	SA	SA	SA	SA	SA	SA	SA
Female	22-25	Christianity	KNUST	Single	Yes (Lectures, Internship)	Yes (Lectures, Internship)	Yes (Lectures, Internship)	SA	D	SA	D	N	SA	D	SA	SA	SA	SA	SA	SA	D	SA	D	SA	SA	SA	SD	SA	SD	D	A	A	SD	SD	SA	N	SD	SA	SA	N	SA	SA	SA	SA	SD	SA	SA	A	A
Male	22-25	Christianity	KNUST	Single	Yes (Lectures, Internship)	No	No	N	SA	SA	N	SA	N	SD	SA	SA	SA	SA	SA	SA	SA	SA	SA	SA	SA	SA	SD	SA	SA	SA	SA	SA	SD	SD	SA	SD	SA	SA	SA	SA	SA	SA	SA	SA	SD	SA	SA	SA	SA
Male	22-25	Christianity	KNUST	Single	Yes (Lectures, Internship)	Yes (Lectures, Internship)	Yes (Lectures, Internship)	SA	SA	SA	SA	SA	SA	SA	A	SA	SA	SA	SA	SA	SA	SA	SA	SA	SA	SA	SA	SA	SD	SA	SA	SA	SD	SD	SA	SD	SD	SA	SA	SA	SA	SA	SA	SA	SD	SA	SA	SA	SA
Female	22-25	Christianity	KNUST	Single	Yes (Internship)	Yes (Internship)	Yes (Internship)	SA	SA	SA	D	SD	A	SD	SA	SA	SA	SA	SA	SA	SA	SA	SD	SA	SA	SA	SD	SA	SD	SD	SA	SA	SD	SD	SD	SD	SD	SA	SA	N	SA	N	SA	SA	SD	SA	SA	SA	SA
Female	22-25	Christianity	KNUST	Single	Yes (Lectures, Internship)	Yes (Lectures, Internship)	Yes (Lectures, Internship)	SD	A	SA	D	D	A	SD	SA	SA	SA	SA	SA	SA	SA	SA	SD	SA	SA	SA	N	SA	N	N	SA	SA	SD	SA	SA	SD	SD	SA	SA	SA	SA	SA	SA	SA	SD	SA	SA	SA	SA
Female	22-25	Christianity	KNUST	Single	Yes (All three)	Yes (All three)	Yes (All three)	D	D	SA	SA	D	SA	D	D	SA	SA	SA	SA	SA	SA	SA	D	SA	SA	SA	SA	SA	SA	D	D	SA	SA	D	D	SA	D	D	SA	SA	SA	SA	SA	SA	D	SA	SA	SA	SA
Male	22-25	Christianity	KNUST	Single	Yes (Lectures, Internship)	Yes (Lectures, Internship)	Yes (Lectures, Internship)	SD	SD	SA	SD	SD	N	SD	N	SA	SA	SA	SA	SA	N	N	N	N	SD	SA	SD	SA	SD	SD	SA	N	SD	N	N	SD	SD	SA	A	N	SA	SA	D	SD	SD	SA	SA	SA	SA
Male	>30	Christianity	Other	Single	No	No	No	A	SA	SA	SA	SA	A	SA	SA	SA	SA	SA	SA	SA	SA	SA	SA	SA	D	SA	D	SA	SA	SA	SA	SA	SA	SA	SA	SA	SA	SA	SA	SA	SA	SA	SA	SA	SA	SA	SA	SA	SA
Male	22-25	Christianity	KNUST	Single	Yes (All three)	Yes (All three)	Yes (All three)	A	SA	SA	SA	SD	SA	SD	SD	SA	SA	SA	SA	SA	SA	SA	SD	SA	SD	SD	SD	SA	SA	SA	SA	SA	SA	A	A	A	A	A	A	A	A	A	A	A	A	A	A	A	A
Male	>30	Christianity	Other	Married	Yes	Yes	Yes	SA	SA	A	A	A	D	A	SA	SA	SA	SA	SA	SA	SA	SA	SD	A	N	A	A	A	A	A	A	A	A	A	A	A	A	A	A	A	A	A	A	A	A	A	A	SA	SA
Female	22-25	Christianity	KNUST	Single	Yes (Lectures, Internship)	Yes (Lectures, Internship)	Yes (Lectures, Internship)	D	A	N	N	D	N	SD	A	SD	N	SD	N	SD	N	N	SD	N	N	N	N	N	D	N	N	N	N	A	A	A	A	A	A	A	A	A	D	A	A	A	A	A	A
Male	26-30	Christianity	Central	Single	Yes (All three)	Yes (All three)	Yes (Internship)	A	N	SA	A	D	A	D	SA	SA	SA	SA	SA	SA	SA	SA	SA	SA	A	SA	N	SA	SA	D	A	A	SD	SD	A	SD	N	A	A	N	SA	A	SD	SA	D	SA	SA	SA	SA
Male	22-25	Christianity	KNUST	Single	Yes (Lectures, Internship)	Yes (Lectures, Internship)	Yes (Lectures, Internship)	A	D	SA	A	D	SA	D	SA	SA	SA	SA	SA	SA	SA	SA	D	SA	SA	SA	SD	SA	SD	SD	SA	SA	SD	SD	SA	SD	SD	SA	SA	SA	SA	SA	SA	SA	SD	SA	SA	A	A
Male	22-25	Christianity	KNUST	Single	Yes (Internship)	Yes (Lectures)	Yes (Lectures)	SD	SD	SA	A	D	SA	SD	A	SA	SA	SA	SA	SA	SD	N	SD	SA	SA	SA	D	SA	A	SA	A	A	A	A	D	D	SD	SA	SA	D	SA	SA	SA	SA	SD	SA	SA	A	A
Male	22-25	Christianity	KNUST	Single	Yes (All three)	Yes (All three)	Yes (All three)	A	SA	SA	SD	SD	SA	D	A	SA	A	SA	SA	SA	SA	A	SA	SA	A	SA	SA	SA	SA	N	SA	SA	D	N	A	N	A	A	SA	N	SA	SA	N	SA	A	A	A	SA	SA
Male	22-25	Christianity	KNUST	Single	Yes (Lectures)	Yes (Lectures)	Yes (Lectures)	N	SA	SA	SD	A	A	SD	N	SA	SA	SA	SA	SA	N	N	SD	A	SA	SA	SA	SA	N	SA	SA	SA	SD	SA	A	N	N	SA	SA	SA	SA	SA	A	A	SD	SA	SA	SA	SA
Female	22-25	Christianity	KNUST	Single	Yes (All three)	Yes (All three)	Yes (All three)	N	SA	SA	SD	SD	A	SD	SA	SA	SA	SA	SA	SA	SD	SA	SD	SA	SD	SA	N	SA	N	N	SA	SA	SD	N	SA	SA	D	SA	SA	N	SA	SA	N	SA	SD	SA	SA	SA	SA
Female	26-30	Christianity	KNUST	Single	Yes (Lectures)	Yes (Lectures)	Yes	SA	D	SA	A	A	SA	SD	SA	SA	SA	SA	SA	SA	A	SA	SD	A	SD	SA	N	SA	SD	A	SA	SA	D	A	D	N	N	A	A	A	A	A	D	SA	SD	D	SA	A	A
Female	22-25	Christianity	KNUST	Single	Yes (Lectures, Internship)	Yes (Lectures, Internship)	Yes (Lectures)	D	SD	SA	A	A	A	SD	SA	SA	A	SA	N	SA	A	SA	SD	N	D	SA	D	SA	A	N	A	A	SD	SD	A	D	D	A	N	N	N	N	N	A	D	A	A	A	A
Male	22-25	Christianity	KNUST	Single	Yes (Lectures)	Yes (Lectures)	Yes (Lectures)	SA	D	A	N	N	SA	SD	A	SA	SA	SA	SA	SA	A	SA	SD	SA	A	SA	SD	SA	SD	SA	SA	SA	SD	D	D	D	A	A	SA	SA	SA	SA	SA	SA	D	SA	SA	SA	SA
Female	>30	Christianity	Other	Married	Yes	Yes	No	N	D	SA	SD	N	SA	SD	SA	SA	SA	SA	SA	SA	D	SA	SD	N	D	SA	SD	SA	SD	D	SA	A	D	D	A	N	D	SA	SA	N	SA	SA	N	SA	D	SA	SA	A	A
Male	26-30	Christianity	Central	Single	Yes (Lectures, Internship)	Yes (Lectures, Internship)	Yes (Lectures, Internship)	SA	D	SA	SA	A	A	A	SA	A	SA	A	SA	A	SA	SA	SD	SD	SA	SA	SA	SA	A	A	A	A	N	A	A	A	A	A	SA	SA	SA	SA	SA	SA	SA	SA	SA	SA	SA
Female	22-25	Christianity	KNUST	Single	Yes (Lectures)	Yes (Lectures)	Yes (Lectures)	A	N	SD	SA	SA	A	A	N	SA	A	N	SA	N	SA	N	SD	SA	SA	A	A	A	SA	SA	SA	SA	A	A	SA	SA	SA	SA	SA	N	SA	A	SA	N	A	SA	A	A	SA
Male	22-25	Christianity	Central	Single	Yes (Lectures)	Yes (Lectures)	Yes (Lectures)	D	SD	A	A	D	SA	SD	A	A	A	A	SA	A	A	A	D	A	SD	SA	SD	SA	N	N	N	N	N	SD	N	A	A	A	SD	N	A	A	A	N	N	N	N	A	A
Male	22-25	Christianity	KNUST	Single	Yes (Internship)	Yes (Internship)	Yes (Internship)	A	SA	A	A	A	A	SD	A	SA	SA	SA	SA	SA	A	N	SD	A	A	SA	D	SA	D	A	A	A	D	A	SA	N	A	SA	SA	SA	SA	SA	D	SA	D	SA	SA	SA	SA
Female	22-25	Christianity	KNUST	Single	Yes (Lectures, Internship)	Yes (Lectures)	Yes (Lectures, Internship)	A	D	N	N	D	A	SD	A	SA	SA	SA	SA	SA	SA	SA	SD	A	D	A	SD	SA	N	A	A	A	D	N	N	N	N	SA	SA	N	SA	SA	SA	SA	D	SA	SA	SA	SA
Male	22-25	Christianity	UHAS	Single	Yes (Lectures)	Yes (Lectures)	Yes (Lectures)	SD	SD	SA	D	SD	SA	SD	A	SA	SA	SA	SA	SA	SD	SA	SD	SA	SA	SA	SD	SA	SD	A	SA	SA	SD	SA	SD	SD	SD	SA	SA	N	SA	SA	SD	SA	SD	SA	SA	SA	SA
Male	22-25	Christianity	UHAS	Single	Yes (Lectures)	Yes (Self-taught)	Yes (Lectures)	SD	SD	SA	N	SD	N	SD	SA	SA	A	SA	SA	SA	N	SA	SD	SA	SA	A	SA	SA	N	D	D	D	SD	SD	N	N	SD	A	A	A	SA	SA	A	A	SD	SA	SA	SA	SA
Male	22-25	Christianity	KNUST	Single	Yes (Lectures)	Yes (Lectures, Self-taught)	Yes (Lectures, Self-taught)	A	SA	SA	N	SD	A	D	A	SA	A	SA	SA	SA	SD	SA	SD	SA	A	SA	SA	SA	SD	SD	A	A	SD	N	SD	SD	SD	A	SA	N	SA	SA	A	SA	SD	SA	SA	SA	SA
Male	22-25	Christianity	KNUST	Single	Yes (Lectures)	Yes (Internship)	No	SD	SD	SA	SD	A	A	SD	A	A	SA	SA	SA	SA	SA	SA	D	A	A	SA	SD	A	A	A	N	A	SD	N	N	SD	SD	A	N	N	A	N	SD	A	SD	A	A	SA	A
Male	22-25	Christianity	KNUST	Single	Yes (All three)	Yes (All three)	Yes (All three)	SD	SA	SD	SD	SA	SA	SD	SA	SA	SA	SA	SA	SA	SD	SA	SD	SA	SA	SA	SD	SA	SD	SA	SA	SA	SA	SA	SA	SD	SD	SA	SA	SA	SA	SA	SA	SA	SA	SA	SA	SA	SA
Female	>30	Christianity	KNUST	Single	Yes (Lectures)	Yes (Lectures)	Yes (Lectures)	N	D	SA	A	D	SA	SD	A	SA	SA	SA	SA	A	A	SA	SD	A	SD	SA	SD	SA	SD	A	A	N	SD	D	D	D	A	A	A	N	SA	A	SD	SD	SD	SA	A	SA	SA
Female	22-25	Christianity	KNUST	Single	Yes (Lectures, Internship)	Yes (All three)	Yes (All three)	SD	SD	SA	A	SD	SA	SD	N	SA	SA	SA	SA	SA	A	SD	SA	SA	D	SA	SA	SA	N	A	SA	SA	D	SD	SA	SD	D	A	SA	D	SA	SA	SA	SA	D	SA	SA	SA	SA
Male	>30	Christianity	UG	Married	Yes (All three)	Yes (All three)	Yes (All three)	SA	A	SA	SA	D	SA	D	SA	SA	SA	SA	SA	SA	D	SA	D	SA	SA	SA	D	SA	D	D	SA	SA	D	D	D	D	D	SA	SA	SA	SA	SA	SA	SA	D	SA	SA	SA	SA
Male	22-25	Christianity	KNUST	Single	Yes (All three)	Yes (All three)	Yes (All three)	A	SD	A	SA	A	N	SD	SA	SA	A	A	SA	SA	SD	SA	SD	SA	SA	A	SD	SA	N	A	A	A	SD	A	N	N	N	A	A	N	A	A	A	SA	SD	A	A	SA	SA
Female	22-25	Christianity	Other	Single	No	No	No	SD	SD	SA	N	N	N	SD	A	SA	A	A	A	SA	N	SA	SD	D	D	A	D	SA	N	N	N	N	N	A	A	N	D	SA	A	D	A	A	D	N	N	A	A	A	SA
Female	22-25	Christianity	UHAS	Single	Yes (Lectures, Self-taught)	Yes (Lectures)	Yes	A	A	SA	A	A	A	SD	A	SA	SA	SA	SA	SA	D	SA	SD	SA	SA	A	SD	SA	D	D	SA	SA	D	D	A	D	D	SA	SA	N	SA	SA	A	SA	SD	SA	SA	SA	SA
Male	22-25	Christianity	KNUST	Single	No	No	No	SA	SA	SA	A	N	SA	A	A	N	SA	SA	SA	SA	SA	SA	SA	SA	N	SA	SA	SA	A	A	A	A	A	N	A	A	A	N	N	N	N	A	A	SA	SA	SA	SA	SA	SA
Male	22-25	Christianity	KNUST	Single	Yes (Lectures, Internship)	Yes (Lectures, Internship)	Yes (Lectures, Internship)	SA	D	SA	SA	SA	SA	SA	SA	SA	SA	SA	A	SA	SA	SA	A	N	SA	SA	SA	SA	A	A	SA	SA	A	A	A	A	A	SA	SA	SA	SA	SA	SA	A	A	SA	A	SA	A
Male	26-30	Christianity	KNUST	Single	Yes (All three)	Yes (All three)	Yes (All three)	A	D	SA	A	A	SD	SD	SA	SA	SA	SA	SA	SA	A	SA	D	D	SD	SA	SD	SA	N	A	A	A	SD	SD	N	SD	SD	SA	SA	A	SA	SA	N	SA	SD	SA	SA	SA	SA
Female	22-25	Christianity	KNUST	Single	Yes (All three)	Yes	Yes	SD	SD	SA	SA	SD	SA	SD	SA	SA	SA	SA	SA	SA	SD	SA	SD	SA	SA	SD	SD	SA	SA	SA	SA	SA	SD	SD	SA	SD	SA	SA	SA	SA	SA	SA	SA	SA	SD	SA	SA	SA	SA
Male	22-25	Christianity	UHAS	Single	Yes (Lectures)	Yes (Lectures)	Yes (Lectures)	N	SD	SA	SD	SD	SA	SD	SA	SA	SA	SA	SA	SA	SA	SA	SD	SA	SA	SA	SD	SA	D	A	A	A	SD	D	SA	N	SD	SA	A	A	A	A	A	SA	SD	SA	SA	SA	SA
Female	22-25	Christianity	KNUST	Single	Yes (Lectures)	Yes (Lectures)	Yes (Lectures)	A	SA	SA	SD	SD	SA	SD	SD	SA	SA	SA	SA	SA	SD	SA	SD	SA	SA	SA	SD	SA	SA	SA	SA	SA	SD	SD	SA	SD	SD	SA	SA	SA	SA	SA	SA	SA	SD	SA	SA	SA	SA
Male	26-30	Christianity	KNUST	Single	Yes (Lectures)	No	No	SA	SA	SA	SA	A	A	SD	A	SA	SA	SA	SA	SA	A	SA	SA	N	N	SA	SD	SA	A	SA	A	SA	SA	SA	SA	A	SA	SA	A	SA	SA	SA	SA	SA	SA	SA	SA	SA	A
Male	22-25	Christianity	KNUST	Single	No	No	No	A	SA	SA	SD	D	A	SD	SD	SA	A	SA	SA	SA	N	A	D	SA	A	SA	SD	SA	SA	A	A	A	A	N	A	N	N	SA	SA	SA	SA	SA	SA	SA	SA	SA	SA	SA	SA
Female	22-25	Christianity	KNUST	Single	Yes	Yes	Yes	SA	SD	SA	A	SD	SA	SA	SA	SA	SA	SA	SA	SA	SD	SA	SA	SA	SA	SA	SA	SA	SD	SA	SA	SA	SD	SD	SA	SD	SD	SA	SA	SA	SA	SA	SA	SD	SA	SA	SA	SA	SA
Female	22-25	Christianity	KNUST	Single	Yes	Yes	Yes	D	A	A	A	D	A	SD	A	A	A	A	A	A	SD	A	D	A	N	A	D	A	SD	A	A	A	SD	SD	A	N	A	A	A	A	A	A	A	A	SD	A	A	A	A
Male	22-25	Christianity	KNUST	Single	Yes (Internship)	No	No	A	A	A	A	A	A	A	A	A	A	N	D	SD	SD	SD	D	SD	SA	A	N	SD	SA	A	N	SD	D	A	N	D	SA	A	SD	D	D	SD	D	D	D	D	D	A	N
Female	22-25	Islam	UHAS	Single	Yes (All three)	Yes (All three)	Yes (All three)	D	D	A	A	N	A	SD	SA	SA	SA	SA	SA	SA	D	SA	SD	SA	SA	SA	SD	SA	D	N	SA	SA	SD	D	A	D	N	SA	A	N	SA	SA	N	SA	D	SA	SA	A	A
Male	22-25	Christianity	KNUST	Single	Yes	Yes	Yes	SA	N	SA	A	SA	A	SD	A	N	SA	N	A	SD	A	N	SD	SA	SD	SA	A	SA	A	SA	N	A	SA	N	A	SA	A	N	A	N	SD	SA	N	N	SD	SA	SA	SA	A
Female	22-25	Christianity	KNUST	Single	Yes (Lectures, Internship)	Yes (Lectures)	Yes (Lectures)	A	SA	SA	A	SD	A	SD	SA	SA	SA	SA	SA	SA	D	SA	SD	SA	SA	SD	SD	SA	SD	A	SA	SA	SD	SD	A	SD	SA	SA	SA	D	SA	SA	SA	SA	SD	SA	SA	SA	SA
Female	22-25	Christianity	KNUST	Single	Yes (Lectures)	Yes (Lectures)	Yes (Lectures)	SA	A	SA	SA	SA	SA	SA	SA	A	SA	A	SA	A	SA	A	SA	SA	SA	SA	SA	A	SA	A	A	A	SA	SA	SA	SA	SA	A	A	A	A	A	A	SA	SA	SA	SA	SA	A
Male	22-25	Christianity	KNUST	Single	Yes (Lectures)	Yes (Lectures)	Yes (Lectures)	D	SA	SA	SA	D	SA	D	SA	SA	SA	SA	SA	SA	SA	SA	D	A	D	SA	D	SA	SA	SA	SA	SA	SA	SA	SA	SA	SA	SA	SA	SA	SA	SA	SA	SA	D	SA	SA	SA	SA
Male	22-25	Christianity	KNUST	Single	Yes (All three)	Yes	Yes	D	D	D	A	A	A	N	N	N	N	SA	SA	SA	SA	SA	SA	SA	N	SA	D	SA	A	N	N	N	N	A	A	SD	SD	N	N	A	A	N	N	A	A	N	N	SA	SA
Female	22-25	Christianity	KNUST	Single	Yes (Lectures)	Yes (Lectures, Internship)	Yes	D	SD	SA	A	SD	N	SD	SA	SA	SA	SA	SA	SA	SA	A	SD	SA	SA	SA	N	SA	SA	SD	A	SA	SA	A	A	SD	SD	SA	SA	SA	SA	SA	SA	SA	SA	SA	SA	A	A
Male	22-25	Christianity	KNUST	Single	Yes (Lectures)	Yes (Lectures)	Yes (Internship)	D	D	SA	N	N	SA	D	SA	SA	SA	SA	SA	SA	D	SA	D	SA	N	SA	D	SA	D	SA	SA	SA	D	A	N	N	SA	SA	SA	D	SA	SA	D	SA	D	SA	SA	SA	SA
Male	26-30	Christianity	KNUST	Single	Yes (All three)	Yes (All three)	Yes (All three)	A	SD	SA	N	N	A	SD	A	SA	SA	SA	SA	SA	D	A	SD	A	A	SA	SD	SA	D	A	SA	SA	D	SA	SA	A	D	SA	SA	A	SA	SA	A	SA	D	SA	SA	SA	SA
Male	22-25	Christianity	KNUST	Single	Yes (Lectures)	Yes (Lectures)	Yes (Lectures)	SD	SA	SA	SA	N	A	SD	SA	SA	SA	SA	SA	SA	SA	SA	SA	SA	SA	SA	SA	SA	SD	SA	SA	SA	SD	SA	SD	SD	SD	SA	SA	SA	SA	SA	SA	SA	SD	SA	SA	SA	SA
Male	22-25	Christianity	KNUST	Single	Yes (Lectures, Internship)	Yes (Internship, Self-taught)	Yes (Internship, Self-taught)	N	A	SA	SD	D	N	D	SA	SA	SA	SA	SA	SA	SA	SD	SD	SD	N	SA	N	SA	A	SA	A	A	SD	SD	N	N	N	SA	SA	SA	SA	SA	SA	SA	N	SA	A	SA	SA
Female	26-30	Christianity	Central	Single	Yes (Lectures, Internship)	No	No	N	N	N	SA	D	SA	SA	D	SA	SA	SA	SA	SA	SA	SA	D	D	SA	SA	A	A	SA	D	SA	N	D	SA	SA	SA	SA	SA	SA	D	SA	SA	D	SA	D	SA	D	SA	SA
Female	22-25	Christianity	KNUST	Married	Yes	Yes	Yes	SA	SA	SA	SA	SA	SA	SA	SA	SA	SA	SA	SA	SA	SA	SA	SA	SA	SA	SA	SA	SA	SA	SA	SA	SA	SA	SA	SA	SA	SA	SA	SA	SA	SA	SA	SA	SA	SA	SA	SA	SA	SA
Male	22-25	Christianity	KNUST	Single	Yes (Lectures, Internship)	Yes (Lectures, Internship)	Yes (Lectures, Internship)	N	SD	A	A	SD	SA	SD	SD	SA	SA	SA	SA	SA	SD	SA	SA	SA	SA	SD	SA	SA	SA	SA	SA	SA	SA	N	SD	SD	SD	SA	SA	SA	SA	SD	SD	SA	SD	SA	SA	SA	SA
Male	22-25	Christianity	KNUST	Single	Yes (Lectures, Internship)	Yes (Lectures, Internship)	Yes (Internship)	N	SD	SA	A	A	SA	A	SA	SA	SA	SA	SA	SA	SD	SD	SD	N	A	SA	SA	SA	SA	SA	SA	SA	SA	A	SA	SA	SA	SA	SA	SA	SA	SA	SA	SA	SA	SA	SA	SA	SA
Female	22-25	Christianity	KNUST	Single	Yes (Lectures)	Yes (Lectures)	Yes (Self-taught)	D	D	SA	SA	D	A	SD	SA	SA	SA	SA	SA	SA	SA	SA	D	A	SA	A	D	A	D	N	N	N	D	D	A	D	D	A	N	N	A	A	D	A	A	A	A	A	A
Male	22-25	Christianity	KNUST	Single	Yes (All three)	Yes (All three)	Yes (All three)	N	A	SA	N	A	SA	D	SA	SA	SA	SA	SA	SA	SA	SA	D	SA	SA	SA	D	SA	A	A	A	A	D	N	SA	D	D	SA	SA	N	SA	SA	A	SA	D	SA	SA	SA	SA
Female	22-25	Christianity	KNUST	Single	No	Yes (Internship)	No	SA	A	A	A	SA	A	N	A	SA	A	SA	A	SA	SA	A	SD	SA	SA	SA	SA	SA	SA	A	SA	N	A	D	A	A	SA	A	A	SA	A	SA	A	SA	A	SA	N	SA	SA
Male	22-25	Christianity	KNUST	Single	Yes	Yes	Yes	SD	D	SA	SA	SD	A	SD	A	A	A	SA	A	A	SD	A	SD	N	A	A	SA	SA	N	N	A	A	D	N	A	N	A	SA	A	A	A	A	A	SA	SD	SA	A	SA	A
Male	26-30	Christianity	KNUST	Single	Yes (Lectures, Internship)	Yes (Lectures, Internship)	Yes (Lectures, Internship)	SA	D	N	N	D	N	D	A	SA	SA	SA	SA	SA	D	SD	D	A	A	A	SD	SA	N	N	A	A	SD	SD	SA	N	SD	A	A	N	A	A	SD	SA	SD	SA	SA	A	A
Male	22-25	Christianity	KNUST	Single	No	No	No	D	D	N	N	N	SD	SD	SA	A	N	SA	N	SA	N	N	SA	N	A	N	A	A	SA	A	N	SD	A	SA	A	SA	SA	A	A	SA	A	SA	A	A	SA	SA	A	SA	A
Female	22-25	Christianity	KNUST	Single	Yes (Lectures, Internship)	Yes (Lectures)	Yes (Internship)	D	D	SA	D	D	SA	D	A	SA	SA	A	SA	SA	SA	SA	D	A	N	D	SD	SA	A	A	SA	SA	SD	SA	N	SD	SD	SA	SA	SA	SA	SA	SA	SA	SD	SA	SA	A	A
Female	22-25	Christianity	UHAS	Single	Yes (Lectures)	Yes (Lectures)	Yes (Lectures)	SD	SD	SA	SD	SD	SA	SD	SA	SA	SA	SA	SA	SA	SA	SA	SD	SA	SA	SA	SD	SA	SA	SA	SA	SA	SD	SA	SD	SD	SD	SA	SA	SA	SA	SA	SA	SA	SA	SA	SA	SA	SA
Male	26-30	Christianity	KNUST	Single	Yes (Lectures, Internship)	No	No	N	A	A	SA	SD	SA	D	A	A	A	A	SA	A	A	A	D	A	SA	SA	D	SA	A	A	A	A	A	N	A	A	A	A	A	A	A	A	A	A	A	A	A	A	A
Male	22-25	Christianity	UHAS	Single	Yes (Lectures)	Yes (Lectures)	Yes (Lectures)	SA	D	SA	D	SA	SA	D	SA	SA	SA	SA	SA	SA	D	SA	D	SA	SA	SA	SA	SA	SA	D	SA	SA	SA	SA	SA	SA	SA	SA	SA	SA	SA	SA	SA	SA	SA	SA	SA	SA	SA
Male	26-30	Christianity	UHAS	Single	Yes (Lectures)	Yes (Lectures)	Yes (Lectures)	D	SA	SA	SD	SD	SA	SD	SA	SA	SA	SA	SA	SA	N	SA	SA	SA	SA	SA	SA	SA	N	SD	SA	SA	SD	SD	SA	SA	SD	SA	SA	SA	SA	SA	SA	SA	SD	SA	SA	SA	SA
Female	22-25	Christianity	KNUST	Single	No	No	No	A	SA	SA	A	N	SA	N	N	SA	SA	SA	SA	SA	SA	N	SD	SA	SD	SA	N	SA	N	SA	SA	SA	N	A	SA	N	N	SA	SA	SA	SA	SA	SA	SA	N	SA	SA	SA	SA
Female	22-25	Christianity	KNUST	Single	Yes (Lectures, Internship)	Yes (Lectures, Internship)	Yes (Lectures, Internship)	SD	SD	SA	SA	SA	SA	SA	SA	SA	SA	SA	SA	SA	SA	SA	SA	SA	SA	SA	SA	SA	SA	SA	SA	SA	SA	SD	SA	SD	SD	SA	SA	SA	SA	SA	SA	A	SA	A	SA	SA	A
Male	22-25	Christianity	KNUST	Single	Yes (Lectures, Internship)	Yes (Lectures, Internship)	Yes (Lectures, Internship)	SD	SD	SA	N	SD	SA	SD	SA	SA	SA	SA	SA	SA	SD	N	SD	SA	A	SA	SA	SA	SD	SD	SA	SA	SD	SD	N	N	N	N	SA	N	SA	SA	SA	SA	SD	SA	SA	SA	SA
Female	22-25	Christianity	KNUST	Single	Yes (Lectures)	Yes (Lectures)	Yes (Lectures)	N	SD	SA	A	A	A	SD	A	SA	SA	A	SA	SA	SA	SA	SA	D	SD	A	SD	SA	SA	SA	SA	SA	SA	A	A	A	A	A	A	A	A	A	A	A	A	A	A	A	A
Male	26-30	Christianity	Other	Single	No	No	No	SA	D	SA	N	A	A	N	N	SA	SA	SA	SA	SA	SA	SA	SD	N	N	SA	A	A	A	N	A	A	N	A	A	A	N	SA	SA	SA	SA	A	SA	SA	SA	SA	SA	A	A
Female	22-25	Christianity	UG	Single	Yes (Lectures)	Yes (Lectures)	Yes (Lectures)	N	SD	SA	A	A	D	SD	SA	SA	SA	SA	A	SA	A	A	SD	N	SD	SA	SD	SA	A	N	N	N	N	D	A	D	D	A	A	SD	A	N	N	A	A	N	N	A	A
Male	26-30	Christianity	KNUST	Single	No	No	No	N	D	A	N	D	A	D	A	A	SA	A	A	A	A	A	SD	A	SA	A	A	SA	A	A	A	A	A	A	A	A	N	A	A	N	A	A	A	A	A	A	SA	A	A
Male	22-25	Christianity	KNUST	Single	Yes (Lectures)	Yes (Lectures)	Yes (Lectures)	SA	A	SA	N	SD	A	SA	A	SA	A	N	SA	A	A	N	SA	A	SA	SA	SA	A	SA	A	SA	A	N	A	SA	A	N	A	SA	SA	SA	A	A	A	SA	SA	SA	SA	SA
Female	22-25	Christianity	KNUST	Single	Yes	Yes	Yes	A	A	A	A	N	SA	SA	SA	A	A	A	A	A	A	A	A	A	A	A	A	A	A	A	A	A	N	N	A	N	N	A	N	N	N	N	N	A	A	A	A	A	A
Female	22-25	Christianity	KNUST	Single	Yes (All three)	Yes (All three)	Yes (All three)	SD	SD	SA	SA	A	A	SD	SA	SA	SA	SA	SA	SA	SD	SA	SD	SA	SA	SA	SD	SA	A	SA	SA	SA	SD	SD	SA	A	SD	A	SA	SA	SA	SA	SA	SA	SD	SA	SA	SA	SA
Male	22-25	Christianity	KNUST	Single	No	Yes (Lectures)	Yes (Lectures)	SA	SD	SA	SA	A	A	SA	SA	SA	SA	SA	SA	SA	SA	SA	SD	SD	SD	SA	SA	SA	SA	SA	SA	SA	SA	SD	SA	N	SA	SA	N	N	SA	N	N	SA	SD	SA	SA	SA	SA
Male	26-30	Christianity	Other	Single	Yes (Internship)	Yes (Internship)	Yes (Internship)	N	N	N	N	N	N	N	A	SA	A	A	A	A	A	A	SD	D	SD	SD	N	SA	A	SA	SA	SA	SD	N	N	N	N	N	N	N	N	N	N	N	N	N	N	SA	A
Male	26-30	Islam	Other	Married	Yes (Internship)	Yes (Internship)	Yes (Self-taught)	SA	SA	SA	N	SD	SA	SD	SA	SA	SA	SA	SA	SA	SA	SA	N	A	SA	N	SD	SA	SA	N	N	A	SD	N	SA	SA	N	SA	A	N	SA	SA	N	SA	SD	A	SA	SA	SA
Female	22-25	Christianity	Central	Single	Yes (Lectures)	Yes (Lectures)	Yes (Lectures)	A	D	SA	A	D	A	D	A	A	A	SA	A	SA	A	A	D	A	D	SA	SA	SA	A	A	A	A	A	A	A	A	A	A	A	A	A	A	A	A	A	A	A	A	A
Female	22-25	Christianity	UG	Single	Yes (Lectures)	Yes (Lectures)	Yes (Internship)	A	SA	A	SA	N	N	A	SA	A	SA	A	N	N	A	SA	A	SA	N	SA	A	A	SA	SA	A	A	SA	A	N	SA	A	N	A	A	SA	SA	A	N	A	SA	A	SA	A
Female	22-25	Christianity	KNUST	Single	Yes (Internship)	Yes (Lectures)	Yes (Lectures)	A	N	SA	A	SA	A	N	SA	A	SA	SA	A	SA	A	SA	A	N	SA	A	N	A	A	SA	A	N	SA	SA	N	SA	A	SA	N	A	N	A	N	N	A	N	A	A	SA
Female	22-25	Christianity	KNUST	Single	Yes (All three)	Yes (Lectures, Internship)	Yes (Internship)	SD	SA	SD	N	D	D	N	SD	SA	SA	SA	SA	SA	A	SA	SD	A	SA	SA	D	SA	SA	A	SA	SA	SD	A	SD	N	SD	SA	SA	N	SA	SA	N	SA	SD	SA	SA	SA	SA
[truncated: 12 more columns]
